# Supplementary material for: De Novo Assembly of a Sarcocarp Transcriptome Set Identifies AaMYB1 as a Regulator of Anthocyanin Biosynthesis in Actinidia arguta var. purpurea
Source: Int J Mol Sci. 2022 Oct 11;23(20):12120. doi: 10.3390/ijms232012120 (PMC9603036; doi:10.3390/ijms232012120)
Supplement: Supplementary file 1 [file ijms-23-12120-s001.zip]

Archive with 10 entries (10 files):
- Supplementary Figures.pdf
- Table S1 Overall evaluation of assembly results.xls
- Table S2 Annotation overview statistics.xls
- Table S3 DEGs annotation .xls
- Table S4 KEGG classification statistics.xls
- Table S5 40 DEGs.xls
- Table S6 Transcription factor gene set.xls
- Table S7 DEGs in regulation of JA mediated signaling.xls
- Table S8 DEGs in photosynthesis.xls
- Table S9 PCR primers.xls
