# Supplementary material for: De Novo Assembly of a Sarcocarp Transcriptome Set Identifies AaMYB1 as a Regulator of Anthocyanin Biosynthesis in Actinidia arguta var. purpurea
Source: Int J Mol Sci. 2022 Oct 11;23(20):12120. doi: 10.3390/ijms232012120 (PMC9603036; doi:10.3390/ijms232012120)
Supplement: Supplementary file 1 [file ijms-23-12120-s001.zip › Table S1 Overall evaluation of assembly results.xls]

## Sheet: Evaluation of assembly results
Type	Unigene	Transcript
Total number	77003	132085
Total base	54070523	108446592
Largest length (bp)	14577	14577
Smallest length (bp)	201	201
Average length (bp)	702.19	821.04
N50 length (bp)	1220	1335
E90N50 length (bp)	1978	1740
Fragment mapped percent(%)	54.798	75.659
GC percent (%)	42.02	42.7
TransRate score	0.36356	0.50217
BUSCO score	C:80.1%[S:76.3%;D:3.8%]	C:83.9%[S:42.9%;D:41.0%]
