# Supplementary material for: De Novo Assembly of a Sarcocarp Transcriptome Set Identifies AaMYB1 as a Regulator of Anthocyanin Biosynthesis in Actinidia arguta var. purpurea
Source: Int J Mol Sci. 2022 Oct 11;23(20):12120. doi: 10.3390/ijms232012120 (PMC9603036; doi:10.3390/ijms232012120)
Supplement: Supplementary file 1 [file ijms-23-12120-s001.zip › Table S2 Annotation overview statistics.xls]

## Sheet: Annotation overview statistics
	Unigene number(percent)	Transcript number(percent)
GO	33227(0.4315)	69699(0.5277)
KEGG	16283(0.2115)	35285(0.2671)
COG	32865(0.4268)	70662(0.535)
NR	38836(0.5043)	81079(0.6138)
Swiss-Prot	26221(0.3405)	57062(0.432)
Pfam	23574(0.3061)	53015(0.4014)
Total_anno	39201(0.5091)	81590(0.6177)
Total	77003(1)	132085(1)
