# Supplementary material for: De Novo Assembly of a Sarcocarp Transcriptome Set Identifies AaMYB1 as a Regulator of Anthocyanin Biosynthesis in Actinidia arguta var. purpurea
Source: Int J Mol Sci. 2022 Oct 11;23(20):12120. doi: 10.3390/ijms232012120 (PMC9603036; doi:10.3390/ijms232012120)
Supplement: Supplementary file 1 [file ijms-23-12120-s001.zip › Table S3 DEGs annotation .xls]

## Sheet: DEGs annotation
Gene_id	NR description	Initial stage AVG	Middle stage AVG	Last stage AVG	GO_id	GO_term	KO_id	KO_name	Pathway_id	Pathway_definition	COG_id	COG_Functional Categories	Swiss-Prot_hit-name	Swiss-Prot_description	Pfam_id
TRINITY_DN1000_c2_g1	Galactinol--sucrose galactosyltransferase [Actinidia chinensis var. chinensis]	106.405	470.74	223.775	GO:0003824;GO:0016757;GO:0016787	MF:catalytic activity;MF:transferase activity, transferring glycosyl groups;MF:hydrolase activity;	K06617	E2.4.1.82	map00052	Galactose metabolism	ENOG410YBU9	S:Function unknown	sp|Q94A08|RFS2_ARATH;	Probable galactinol--sucrose galactosyltransferase 2 OS=Arabidopsis thaliana OX=3702 GN=RFS2 PE=2 SV=2;	PF05691
TRINITY_DN10017_c0_g1		27.33	4.135	7.215	------	------	------	------	------	------	------	------	------	------	------
TRINITY_DN1002_c0_g1	Peptidyl-prolyl cis-trans isomerase [Actinidia chinensis var. chinensis]	76.845	155.91	32.12	GO:0000413;GO:0061077;GO:0005737;GO:0003755	BP:protein peptidyl-prolyl isomerization;BP:chaperone-mediated protein folding;CC:cytoplasm;MF:peptidyl-prolyl cis-trans isomerase activity;	K09571	FKBP4_5	------	------	COG0545	S:Function unknown	sp|Q38931|FKB62_ARATH;	Peptidyl-prolyl cis-trans isomerase FKBP62 OS=Arabidopsis thaliana OX=3702 GN=FKBP62 PE=1 SV=2;	PF00254
TRINITY_DN1003_c0_g1	Graves disease carrier protein [Actinidia chinensis var. chinensis]	5.955	1.54	16.235	GO:0016021;GO:0005743;GO:0005347	CC:integral component of membrane;CC:mitochondrial inner membrane;MF:ATP transmembrane transporter activity;	K15084	SLC25A16, GDA, LEU5	------	------	ENOG410ZRF1	S:Function unknown	sp|F4JU70|COAC2_ARATH;	Mitochondrial carrier protein CoAc2 OS=Arabidopsis thaliana OX=3702 GN=COAC2 PE=2 SV=1;	PF00153
TRINITY_DN10058_c1_g1	MLO-like protein [Actinidia chinensis var. chinensis]	5.805	1.13	9.405	GO:0006952;GO:0009607;GO:0016021;GO:0005516	BP:defense response;BP:response to biotic stimulus;CC:integral component of membrane;MF:calmodulin binding;	K08472	MLO	------	------	------	------	sp|Q94KB9|MLO3_ARATH;	MLO-like protein 3 OS=Arabidopsis thaliana OX=3702 GN=MLO3 PE=2 SV=1;	PF03094
TRINITY_DN10060_c0_g2		0.315	0.65	2.85	------	------	------	------	------	------	------	------	------	------	------
TRINITY_DN10065_c0_g1	Glutamate [NMDA] receptor subunit 1 like [Actinidia chinensis var. chinensis]	10.85	7.995	39.115	GO:0009507	CC:chloroplast;	------	------	------	------	ENOG410Z8N2	S:Function unknown	------	------	------
TRINITY_DN10067_c0_g1	Nucleoredoxin like [Actinidia chinensis var. chinensis]	515.235	439.07	104.2	GO:0045454;GO:0005623	BP:cell redox homeostasis;CC:cell;	K17609	NXN	------	------	ENOG410ZIWC	O:Posttranslational modification, protein turnover, chaperones	sp|O80763|NRX1_ARATH;	Probable nucleoredoxin 1 OS=Arabidopsis thaliana OX=3702 GN=At1g60420 PE=1 SV=1;	PF13905;PF00578;PF00085;PF08534;PF13098;PF13899
TRINITY_DN10074_c0_g1	Telomere length regulator taz1 like [Actinidia chinensis var. chinensis]	6.925	9.275	2.595	GO:0016021;GO:0009507	CC:integral component of membrane;CC:chloroplast;	------	------	------	------	ENOG4111RTF	S:Function unknown	------	------	------
TRINITY_DN100_c0_g1	NAC domain-containing protein [Actinidia chinensis var. chinensis]	25.7	21.995	273.585	GO:0006355;GO:0005634;GO:0003677	BP:regulation of transcription, DNA-templated;CC:nucleus;MF:DNA binding;	------	------	------	------	ENOG4111FG3	K:Transcription	sp|A0A3Q7HH64|JA2L_SOLLC;	NAC domain-containing protein JA2L OS=Solanum lycopersicum OX=4081 GN=JA2L PE=2 SV=1;	PF02365
TRINITY_DN10143_c0_g1	Protein of unknown function wound-induced protein [Actinidia chinensis var. chinensis]	1.01	3.76	47.41	------	------	------	------	------	------	ENOG410YZKG	S:Function unknown	------	------	PF12609
TRINITY_DN10162_c0_g1	NADPH oxidase [Actinidia chinensis var. chinensis]	1.27	1.56	20.02	GO:0016301	MF:kinase activity;	------	------	------	------	ENOG410YCGU	S:Function unknown	------	------	PF06219
TRINITY_DN10186_c1_g2	bHLH5 protein [Actinidia chinensis]	2.29	3.315	9.975	GO:0031542;GO:0045893;GO:0005634;GO:0016021;GO:0003677;GO:0046983	BP:positive regulation of anthocyanin biosynthetic process;BP:positive regulation of transcription, DNA-templated;CC:nucleus;CC:integral component of membrane;MF:DNA binding;MF:protein dimerization activity;	------	------	------	------	ENOG4111SJN	K:Transcription	sp|A0A2R6QE26|BHL42_ACTCC;	Transcription factor BHLH42 OS=Actinidia chinensis var. chinensis OX=1590841 GN=BHLH42 PE=1 SV=1;	PF00010
TRINITY_DN1019_c3_g1	Cyclin-dependent protein kinase [Actinidia chinensis var. chinensis]	11.455	29.145	4.31	GO:0032875;GO:0016301	BP:regulation of DNA endoreduplication;MF:kinase activity;	------	------	------	------	ENOG4111C85	S:Function unknown	------	------	------
TRINITY_DN10200_c0_g1	Protein ZINC INDUCED FACILITATOR-LIKE like [Actinidia chinensis var. chinensis]	54.67	15.405	53.715	GO:0090333;GO:0016021;GO:0009705;GO:0005886;GO:0022857;GO:0022821	BP:regulation of stomatal closure;CC:integral component of membrane;CC:plant-type vacuole membrane;CC:plasma membrane;MF:transmembrane transporter activity;MF:potassium ion antiporter activity;	------	------	------	------	ENOG410XSE0	G:Carbohydrate transport and metabolism	sp|Q94BZ1|ZIFL1_ARATH;	Protein ZINC INDUCED FACILITATOR-LIKE 1 OS=Arabidopsis thaliana OX=3702 GN=ZIFL1 PE=2 SV=1;	PF07690;PF00083
TRINITY_DN10235_c0_g1	DEAD-box ATP-dependent RNA helicase [Actinidia chinensis var. chinensis]	13.8	5.225	26.61	GO:0003723;GO:0003724;GO:0003676;GO:0005524;GO:0004386	MF:RNA binding;MF:RNA helicase activity;MF:nucleic acid binding;MF:ATP binding;MF:helicase activity;	K12823	DDX5, DBP2	map03040	Spliceosome	COG0513	L:Replication, recombination and repair	sp|Q8W4R3|RH30_ARATH;	DEAD-box ATP-dependent RNA helicase 30 OS=Arabidopsis thaliana OX=3702 GN=RH30 PE=1 SV=2;	PF00270;PF00271;PF04851
TRINITY_DN10253_c0_g1	S-adenosylmethionine synthase [Actinidia chinensis var. chinensis]	46.45	21.1	549.695	GO:0006556;GO:0006730;GO:0005829;GO:0004478;GO:0046872;GO:0005524	BP:S-adenosylmethionine biosynthetic process;BP:one-carbon metabolic process;CC:cytosol;MF:methionine adenosyltransferase activity;MF:metal ion binding;MF:ATP binding;	K00789	metK	map00270	Cysteine and methionine metabolism	COG0192	H:Coenzyme transport and metabolism	sp|Q96552|METK2_CATRO;	S-adenosylmethionine synthase 2 OS=Catharanthus roseus OX=4058 GN=SAMS2 PE=1 SV=1;	PF02773;PF02772
TRINITY_DN10255_c0_g1	E3 ubiquitin-protein like [Actinidia chinensis var. chinensis]	52.745	28.31	349.955	GO:0016021;GO:0016874	CC:integral component of membrane;MF:ligase activity;	K19037	ATL23	------	------	ENOG41121N2	C:Energy production and conversion	sp|Q8L9W3|ATL23_ARATH;	E3 ubiquitin-protein ligase ATL23 OS=Arabidopsis thaliana OX=3702 GN=ATL23 PE=1 SV=2;	PF13639;PF17123;PF13923;PF12678;PF13920;PF00097;PF14634;PF13445;PF12861;PF17120
TRINITY_DN10256_c0_g1	Homeobox-leucine zipper protein [Actinidia chinensis var. chinensis]	5.205	1.02	15.42	GO:0045893;GO:0006355;GO:0005634;GO:0043565	BP:positive regulation of transcription, DNA-templated;BP:regulation of transcription, DNA-templated;CC:nucleus;MF:sequence-specific DNA binding;	K09338	HD-ZIP	------	------	ENOG410Z2UE	S:Function unknown	sp|Q02283|HAT5_ARATH;	Homeobox-leucine zipper protein HAT5 OS=Arabidopsis thaliana OX=3702 GN=HAT5 PE=1 SV=1;	PF00046;PF02183;PF05920
TRINITY_DN10261_c0_g1	Calmodulin-like protein [Actinidia chinensis var. chinensis]	39.575	2.7	1.46	GO:0005739;GO:0005509	CC:mitochondrion;MF:calcium ion binding;	K13448	CML	map04626	Plant-pathogen interaction	COG5126;COG5126;COG5126	D:Cell cycle control, cell division, chromosome partitioning;	sp|Q9ZQE6|CML30_ARATH;	Calmodulin-like protein 30 OS=Arabidopsis thaliana OX=3702 GN=CML30 PE=2 SV=1;	PF00036;PF13202;PF13405;PF13499;PF13833;PF10591;PF12763;PF14658
TRINITY_DN10273_c0_g1	Dentin sialoprotein [Actinidia chinensis var. chinensis]	7.5	15.38	1.865	GO:0009416;GO:0045893	BP:response to light stimulus;BP:positive regulation of transcription, DNA-templated;	------	------	------	------	ENOG4111427	S:Function unknown	sp|O80386|CIP7_ARATH;	COP1-interacting protein 7 OS=Arabidopsis thaliana OX=3702 GN=CIP7 PE=1 SV=1;	------
TRINITY_DN10277_c0_g1		1.5	0.29	236.435	------	------	------	------	------	------	------	------	------	------	------
TRINITY_DN1029_c0_g1	Systemin receptor like [Actinidia chinensis var. chinensis]	20.13	19.775	3.37	GO:0009755;GO:0009742;GO:0009729;GO:0001578;GO:0006952;GO:0009647;GO:0016021;GO:0005886;GO:0005496;GO:0004674;GO:0005524	BP:hormone-mediated signaling pathway;BP:brassinosteroid mediated signaling pathway;BP:detection of brassinosteroid stimulus;BP:microtubule bundle formation;BP:defense response;BP:skotomorphogenesis;CC:integral component of membrane;CC:plasma membrane;MF:steroid binding;MF:protein serine/threonine kinase activity;MF:ATP binding;	K13415	BRI1	map04075	Plant hormone signal transduction	COG4886	S:Function unknown	sp|Q8GUQ5|BRI1_SOLLC;	Brassinosteroid LRR receptor kinase OS=Solanum lycopersicum OX=4081 GN=CURL3 PE=1 SV=1;	PF13855;PF00069;PF07714;PF12799;PF08263
TRINITY_DN10308_c0_g1		31.465	13.65	3.635	------	------	------	------	------	------	------	------	------	------	------
TRINITY_DN10308_c0_g2	BZIP transcription factor [Actinidia chinensis var. chinensis]	33.02	15.485	4.84	GO:0045893;GO:0005634;GO:0003700;GO:0043565;GO:0044212	BP:positive regulation of transcription, DNA-templated;CC:nucleus;MF:transcription factor activity, sequence-specific DNA binding;MF:sequence-specific DNA binding;MF:transcription regulatory region DNA binding;	------	------	------	------	ENOG410ZM7Q	K:Transcription	sp|C0Z2L5|BZP44_ARATH;	bZIP transcription factor 44 OS=Arabidopsis thaliana OX=3702 GN=BZIP44 PE=1 SV=1;	PF00170;PF07716
TRINITY_DN1030_c0_g1	Protein O-mannosyltransferase [Actinidia chinensis var. chinensis]	24.36	51.79	101.785	GO:0016757	MF:transferase activity, transferring glycosyl groups;	------	------	------	------	ENOG410YKIU	S:Function unknown	------	------	------
TRINITY_DN1031_c0_g1	S-adenosylmethionine-dependent methyltransferase [Actinidia chinensis var. chinensis]	31.1	7.04	15.375	GO:0032259;GO:0008168;GO:0008757	BP:methylation;MF:methyltransferase activity;MF:S-adenosylmethionine-dependent methyltransferase activity;	------	------	------	------	ENOG4111PH9	S:Function unknown	sp|B2KPR3|LAMT_CATRO;	Loganic acid O-methyltransferase OS=Catharanthus roseus OX=4058 GN=LAMT PE=1 SV=1;	PF03492
TRINITY_DN10338_c0_g2	Serine/threonine-protein kinase-like protein [Actinidia chinensis var. chinensis]	1.32	8.075	4.68	GO:0006468;GO:0005886;GO:0004672;GO:0004675;GO:0004674;GO:0005524	BP:protein phosphorylation;CC:plasma membrane;MF:protein kinase activity;MF:transmembrane receptor protein serine/threonine kinase activity;MF:protein serine/threonine kinase activity;MF:ATP binding;	------	------	------	------	COG0515	T:Signal transduction mechanisms	sp|Q9SGN7|CCR12_ARATH;	Serine/threonine-protein kinase-like protein At1g28390 OS=Arabidopsis thaliana OX=3702 GN=At1g28390 PE=2 SV=1;	PF07714;PF00069;PF01636
TRINITY_DN1034_c0_g1		0.415	0.515	57.485	------	------	------	------	------	------	------	------	------	------	------
TRINITY_DN10350_c0_g1	VPS10 2 like [Actinidia chinensis var. chinensis]	0.96	1.48	14.5	GO:0003899	MF:DNA-directed RNA polymerase activity;	------	------	------	------	ENOG41117N3	S:Function unknown	------	------	------
TRINITY_DN10410_c0_g1	VIN3-like protein [Actinidia chinensis var. chinensis]	4.87	3.93	12.515	------	------	------	------	------	------	ENOG410YBTS	S:Function unknown	sp|Q9LHF5|VIL1_ARATH;	VIN3-like protein 1 OS=Arabidopsis thaliana OX=3702 GN=VIL1 PE=1 SV=1;	PF07227;PF00041
TRINITY_DN10447_c0_g1	hypothetical protein F0562_026341 [Nyssa sinensis]	230.92	203.38	70.135	------	------	K13993	HSP20	map04141	Protein processing in endoplasmic reticulum	COG0071	O:Posttranslational modification, protein turnover, chaperones	sp|P27880|HSP12_MEDSA;	18.2 kDa class I heat shock protein OS=Medicago sativa OX=3879 GN=HSP18.2 PE=2 SV=1;	PF00011;PF17886
TRINITY_DN10453_c0_g1	Pollen-specific protein [Actinidia chinensis var. chinensis]	2.49	8.56	19.485	GO:0016021;GO:0005615	CC:integral component of membrane;CC:extracellular space;	------	------	------	------	ENOG410YRT5	S:Function unknown	sp|P33050|PSC13_MAIZE;	Pollen-specific protein C13 OS=Zea mays OX=4577 GN=MGS1 PE=2 SV=1;	PF01190
TRINITY_DN104_c0_g1	Mitochondrial import receptor subunit like [Actinidia chinensis var. chinensis]	141.11	59.52	65.55	GO:0005742;GO:0016021	CC:mitochondrial outer membrane translocase complex;CC:integral component of membrane;	------	------	------	------	ENOG410Y58X	U:Intracellular trafficking, secretion, and vesicular transport	sp|Q9XIA7|TOM6_ARATH;	Mitochondrial import receptor subunit TOM6 homolog OS=Arabidopsis thaliana OX=3702 GN=TOM6 PE=1 SV=1;	------
TRINITY_DN10501_c0_g1	Delta(8)-fatty-acid desaturase [Actinidia chinensis var. chinensis]	9.005	5.875	31.56	GO:0005975;GO:0006629;GO:0016021;GO:0004553;GO:0016491	BP:carbohydrate metabolic process;BP:lipid metabolic process;CC:integral component of membrane;MF:hydrolase activity, hydrolyzing O-glycosyl compounds;MF:oxidoreductase activity;	K21734	SLD	------	------	ENOG410XVSZ	I:Lipid transport and metabolism	sp|Q43469|SLD1_HELAN;	Delt;	PF00487;PF00173
TRINITY_DN1050_c0_g1	Beta-galactosidase [Actinidia chinensis var. chinensis]	47.63	78.245	15.18	GO:0005975;GO:0004565;GO:0030246	BP:carbohydrate metabolic process;MF:beta-galactosidase activity;MF:carbohydrate binding;	------	------	------	------	COG1874	T:Signal transduction mechanisms	sp|Q9SCV9|BGAL3_ARATH;	Beta-galactosidase 3 OS=Arabidopsis thaliana OX=3702 GN=BGAL3 PE=2 SV=1;	PF01301;PF17834;PF02449
TRINITY_DN10527_c2_g1	Invertase [Actinidia chinensis var. chinensis]	0.49	0.49	10.55	GO:0004857;GO:0046910;GO:0030599	MF:enzyme inhibitor activity;MF:pectinesterase inhibitor activity;MF:pectinesterase activity;	------	------	------	------	ENOG4111DT5	S:Function unknown	sp|A9YUH4|PLAO1_PLAOI;	Putative invertase inhibitor OS=Platanus orientalis OX=122832 PE=1 SV=1;	PF04043
TRINITY_DN1055_c0_g1		3.7	5.825	27.705	------	------	------	------	------	------	------	------	------	------	------
TRINITY_DN10560_c0_g1	NDR1/HIN1-Like protein [Actinidia chinensis var. chinensis]	5.485	2.28	116.305	GO:0016021	CC:integral component of membrane;	------	------	------	------	ENOG410YGQV	S:Function unknown	sp|Q9SJ52|NHL10_ARATH;	NDR1/HIN1-like protein 10 OS=Arabidopsis thaliana OX=3702 GN=NHL10 PE=2 SV=1;	PF03168
TRINITY_DN10591_c0_g1	Zinc finger transcription factor Trps1 like [Actinidia chinensis var. chinensis]	0.765	0.095	16.855	GO:0046622;GO:0016021	BP:positive regulation of organ growth;CC:integral component of membrane;	------	------	------	------	ENOG4111AW2	S:Function unknown	sp|Q8RXL7|ARL_ARATH;	ARGOS-like protein OS=Arabidopsis thaliana OX=3702 GN=ARL PE=2 SV=1;	------
TRINITY_DN10593_c0_g1	Receptor-like protein kinase [Actinidia chinensis var. chinensis]	2.07	1.87	8.325	GO:0016021;GO:0005886;GO:0004674;GO:0005524;GO:0004672	CC:integral component of membrane;CC:plasma membrane;MF:protein serine/threonine kinase activity;MF:ATP binding;MF:protein kinase activity;	------	------	------	------	COG4886	S:Function unknown	sp|F4I2N7|RLK7_ARATH;	Receptor-like protein kinase 7 OS=Arabidopsis thaliana OX=3702 GN=RLK7 PE=1 SV=1;	PF00069;PF07714;PF13855
TRINITY_DN10596_c0_g1	Pituitary adenylate cyclase-activating polypeptide type I receptor like [Actinidia chinensis var. chinensis]	15.045	7.18	82.645	------	------	------	------	------	------	ENOG410Z3R4	S:Function unknown	------	------	------
TRINITY_DN10602_c0_g1	Oligoxyloglucan-reducing end-specific xyloglucanaseprecursor [Actinidia chinensis var. chinensis]	47.64	1.51	0.93	------	------	------	------	------	------	------	------	------	------	PF05553
TRINITY_DN1061_c0_g2	Heavy metal-associated isoprenylated plant protein, partial [Actinidia chinensis var. chinensis]	2.32	1.11	15.725	GO:0030001;GO:0046872	BP:metal ion transport;MF:metal ion binding;	------	------	------	------	COG2608	S:Function unknown	sp|Q9SJL2|HIP5_ARATH;	Heavy metal-associated isoprenylated plant protein 5 OS=Arabidopsis thaliana OX=3702 GN=HIPP05 PE=1 SV=2;	PF00403
TRINITY_DN10624_c0_g1	hypothetical protein TEA_029032 [Camellia sinensis var. sinensis]	268.155	61.38	80.3	------	------	------	------	------	------	ENOG41125QD;ENOG41125QD	S:Function unknown;	sp|P20144|WUN1_SOLTU;	Wound-induced protein 1 OS=Solanum tuberosum OX=4113 GN=WUN1 PE=2 SV=1;	PF07107;PF12680
TRINITY_DN10625_c0_g1	GEM-like protein [Actinidia chinensis var. chinensis]	6.335	1.66	10.105	------	------	------	------	------	------	ENOG410YH6H	S:Function unknown	sp|Q9FTA0|GEML4_ARATH;	GEM-like protein 4 OS=Arabidopsis thaliana OX=3702 GN=At5g08350 PE=2 SV=1;	PF02893
TRINITY_DN10658_c0_g1	AAA-ATPase [Actinidia chinensis var. chinensis]	15.015	6.235	65.445	GO:0016021;GO:0005524	CC:integral component of membrane;MF:ATP binding;	------	------	------	------	COG0465	O:Posttranslational modification, protein turnover, chaperones	sp|F4IJ77|AATP4_ARATH;	AAA-ATPase At2g46620 OS=Arabidopsis thaliana OX=3702 GN=At2g46620 PE=2 SV=1;	PF00004
TRINITY_DN10680_c0_g1		2.85	11.345	2.64	------	------	------	------	------	------	------	------	------	------	------
TRINITY_DN10691_c0_g1	Hyphally regulated cell wall protein [Actinidia chinensis var. chinensis]	2.635	2.615	0.18	------	------	------	------	------	------	ENOG41115PE	S:Function unknown	------	------	------
TRINITY_DN10696_c0_g1	Glutathione S-transferase like [Actinidia chinensis var. chinensis]	7.995	2.75	21.475	GO:0016740	MF:transferase activity;	K00799	GST, gst	map00480	Glutathione metabolism	ENOG410XSIX	S:Function unknown	sp|Q9FUS8|GSTUH_ARATH;	Glutathione S-transferase U17 OS=Arabidopsis thaliana OX=3702 GN=GSTU17 PE=2 SV=1;	PF02798;PF13417;PF13409;PF13410;PF00043
TRINITY_DN10707_c1_g1	Transport and Golgi organization like [Actinidia chinensis var. chinensis]	3.945	1.47	36.465	------	------	------	------	------	------	COG3332	S:Function unknown	sp|P54797|TNG2_MOUSE;	Transport and Golgi organization 2 homolog OS=Mus musculus OX=10090 GN=Tango2 PE=1 SV=1;	PF05742
TRINITY_DN1073_c0_g1	Acyl-CoA--sterol O-acyltransferase [Actinidia chinensis var. chinensis]	7.395	1.825	11.77	GO:0016021;GO:0008374	CC:integral component of membrane;MF:O-acyltransferase activity;	------	------	------	------	ENOG410Y3K5	S:Function unknown	sp|Q9SV07|ASAT1_ARATH;	Acyl-CoA--sterol O-acyltransferase 1 OS=Arabidopsis thaliana OX=3702 GN=ASAT1 PE=1 SV=1;	PF13813;PF03062
TRINITY_DN10764_c0_g1	Calcium-binding protein [Actinidia chinensis var. chinensis]	147.445	82.335	26.795	GO:0016021;GO:0005509	CC:integral component of membrane;MF:calcium ion binding;	K13448	CML	map04626	Plant-pathogen interaction	COG5126;COG5126;COG5126	D:Cell cycle control, cell division, chromosome partitioning;	sp|P30188|CML35_ARATH;	Probable calcium-binding protein CML35 OS=Arabidopsis thaliana OX=3702 GN=CML35 PE=2 SV=2;	PF00036;PF13499;PF13405;PF13202;PF13833;PF10591
TRINITY_DN10789_c0_g2	Futsch light chain LC(f) like [Actinidia chinensis var. chinensis]	1.335	3.59	0.32	------	------	------	------	------	------	ENOG410YEDQ	S:Function unknown	------	------	PF14309;PF14383
TRINITY_DN10792_c0_g1	E3 ubiquitin-protein like [Actinidia chinensis var. chinensis]	19.085	3.65	8.42	------	------	K11982	RNF115_126	------	------	ENOG41121N2	P:Inorganic ion transport and metabolism	sp|Q9LQX2|MPSR1_ARATH;	E3 ubiquitin-protein ligase MPSR1 OS=Arabidopsis thaliana OX=3702 GN=MPSR1 PE=1 SV=1;	PF13639;PF13923;PF17123;PF00097;PF12678;PF13445;PF12861;PF13920;PF14634
TRINITY_DN10799_c0_g1	Protein of unknown function DUF819 protein [Actinidia chinensis var. chinensis]	12.05	7	1.455	GO:0009941;GO:0016021	CC:chloroplast envelope;CC:integral component of membrane;	------	------	------	------	COG5505	C:Energy production and conversion	sp|O31634|YJCL_BACSU;	Uncharacterized membrane protein YjcL OS=Bacillus subtilis;	PF05684
TRINITY_DN10812_c0_g1	Alpha 1,4-glycosyltransferase domain protein [Actinidia chinensis var. chinensis]	1.445	0.155	4	GO:0016021;GO:0016740	CC:integral component of membrane;MF:transferase activity;	K01988	A4GALT	map00601;map00601	Glycosphingolipid biosynthesis - lacto and neolacto series;	ENOG4111PD8	P:Inorganic ion transport and metabolism	sp|P0C8Q4|Y4990_ARATH;	Uncharacterized protein At4g19900 OS=Arabidopsis thaliana OX=3702 GN=At4g19900 PE=2 SV=1;	PF04572;PF04488
TRINITY_DN10814_c0_g1	Transcription factor like [Actinidia chinensis var. chinensis]	11.665	1.95	3.165	GO:0016021;GO:0005634;GO:0046983;GO:0003677	CC:integral component of membrane;CC:nucleus;MF:protein dimerization activity;MF:DNA binding;	------	------	------	------	ENOG4111B0G	K:Transcription	sp|Q8GZ38|UNE10_ARATH;	Transcription factor UNE10 OS=Arabidopsis thaliana OX=3702 GN=UNE10 PE=2 SV=1;	PF00010
TRINITY_DN10826_c0_g1	Von Willebrand factor, type A protein [Actinidia chinensis var. chinensis]	3.075	4.445	0.22	GO:0009630;GO:0048364;GO:0005886;GO:0061630;GO:0003676	BP:gravitropism;BP:root development;CC:plasma membrane;MF:ubiquitin protein ligase activity;MF:nucleic acid binding;	------	------	------	------	COG2304	S:Function unknown	sp|Q9LTA6|WAV3_ARATH;	E3 ubiquitin-protein ligase WAV3 OS=Arabidopsis thaliana OX=3702 GN=WAV3 PE=1 SV=1;	PF13519;PF00092;PF13768;PF17123;PF05762;PF13639;PF00097;PF12678;PF13923
TRINITY_DN10829_c0_g1	E3 ubiquitin-protein like [Actinidia chinensis var. chinensis]	23.225	14.245	52.02	GO:0016567;GO:0016021;GO:0016020;GO:0004842;GO:0008270	BP:protein ubiquitination;CC:integral component of membrane;CC:membrane;MF:ubiquitin-protein transferase activity;MF:zinc ion binding;	------	------	------	------	COG5183	O:Posttranslational modification, protein turnover, chaperones	sp|A0JN69|MARH3_BOVIN;	E3 ubiquitin-protein ligase MARCHF3 OS=Bos taurus OX=9913 GN=MARCHF3 PE=2 SV=1;	PF12428;PF12906
TRINITY_DN1082_c0_g1	Long-chain-alcohol oxidase [Actinidia chinensis var. chinensis]	20.615	2.125	25.355	GO:0016020;GO:0016021;GO:0046577;GO:0050660	CC:membrane;CC:integral component of membrane;MF:long-chain-alcohol oxidase activity;MF:flavin adenine dinucleotide binding;	K17756	FAO3	------	------	COG2303	E:Amino acid transport and metabolism	sp|B5WWZ8|FAO1_LOTJA;	Long-chain-alcohol oxidase FAO1 OS=Lotus japonicus OX=34305 GN=FAO1 PE=1 SV=1;	PF00732;PF05199;PF00890;PF01494;PF13450;PF07992;PF01946
TRINITY_DN10844_c0_g1	Phosphoglucan phosphatase [Actinidia chinensis var. chinensis]	83.86	94.015	29.82	GO:0005983;GO:0046838;GO:0009507;GO:0019203;GO:0008138;GO:2001070	BP:starch catabolic process;BP:phosphorylated carbohydrate dephosphorylation;CC:chloroplast;MF:carbohydrate phosphatase activity;MF:protein tyrosine/serine/threonine phosphatase activity;MF:starch binding;	------	------	------	------	COG2453	T:Signal transduction mechanisms	sp|Q9SRK5|LSF2_ARATH;	Phosphoglucan phosphatase LSF2, chloroplastic OS=Arabidopsis thaliana OX=3702 GN=LSF2 PE=1 SV=1;	PF00782;PF04179
TRINITY_DN1084_c0_g2	Zinc finger protein [Actinidia chinensis var. chinensis]	13.275	5.14	101.19	GO:0010200;GO:0003676	BP:response to chitin;MF:nucleic acid binding;	------	------	------	------	COG5048	S:Function unknown	sp|Q96289|ZAT10_ARATH;	Zinc finger protein ZAT10 OS=Arabidopsis thaliana OX=3702 GN=ZAT10 PE=2 SV=1;	PF13912
TRINITY_DN1085_c0_g1		0.325	0.07	10.295	------	------	------	------	------	------	------	------	------	------	------
TRINITY_DN10887_c0_g1	Spermidine coumaroyl-CoA acyltransferase [Actinidia chinensis var. chinensis]	7.93	11.22	79.225	GO:0009805;GO:0050643;GO:0016747;GO:0016410	BP:coumarin biosynthetic process;MF:10-deacetylbaccatin III 10-O-acetyltransferase activity;MF:transferase activity, transferring acyl groups other than amino-acyl groups;MF:N-acyltransferase activity;	------	------	------	------	ENOG410YG8K	S:Function unknown	sp|Q8GYW8|SCT_ARATH;	Spermidine coumaroyl-CoA acyltransferase OS=Arabidopsis thaliana OX=3702 GN=SCT PE=1 SV=1;	PF02458
TRINITY_DN10917_c0_g2		114.185	8.31	185.99	------	------	------	------	------	------	------	------	------	------	------
TRINITY_DN10936_c0_g1	Homeobox-leucine zipper protein like [Actinidia chinensis var. chinensis]	2.955	1.39	5.2	GO:0006355;GO:0005634;GO:0043565;GO:0008289	BP:regulation of transcription, DNA-templated;CC:nucleus;MF:sequence-specific DNA binding;MF:lipid binding;	K09338	HD-ZIP	------	------	ENOG411107H	K:Transcription	sp|Q0WV12|ANL2_ARATH;	Homeobox-leucine zipper protein ANTHOCYANINLESS 2 OS=Arabidopsis thaliana OX=3702 GN=ANL2 PE=2 SV=1;	PF01852;PF00046
TRINITY_DN10957_c0_g1	Myb family transcription factor APL like [Actinidia chinensis var. chinensis]	13.605	1.67	0.385	GO:0005634;GO:0003677	CC:nucleus;MF:DNA binding;	------	------	------	------	ENOG410YHDP	K:Transcription	sp|E5L8F7|IPN2_LOTJA;	Myb family transcription factor IPN2 OS=Lotus japonicus OX=34305 GN=IPN2 PE=1 SV=1;	PF14379;PF00249
TRINITY_DN10967_c0_g1	WRKY transcription factor [Actinidia chinensis var. chinensis]	23.025	16.565	41.995	GO:0005634;GO:0003700;GO:0043565	CC:nucleus;MF:transcription factor activity, sequence-specific DNA binding;MF:sequence-specific DNA binding;	------	------	------	------	ENOG4112BTF	K:Transcription	sp|Q93WV0|WRK20_ARATH;	Probable WRKY transcription factor 20 OS=Arabidopsis thaliana OX=3702 GN=WRKY20 PE=2 SV=1;	PF03106
TRINITY_DN10975_c0_g2	Late embryogenesis abundant protein [Actinidia chinensis var. chinensis]	0.37	0	4.75	GO:0016021;GO:0016301	CC:integral component of membrane;MF:kinase activity;	------	------	------	------	ENOG4111A3K	S:Function unknown	sp|Q6DST1|Y1465_ARATH;	Late embryogenesis abundant protein At1g64065 OS=Arabidopsis thaliana OX=3702 GN=At1g64065 PE=2 SV=1;	PF03168
TRINITY_DN1098_c0_g1	Calmodulin-binding protein 60 A like [Actinidia chinensis var. chinensis]	9.725	14.415	3.38	GO:0080142;GO:0005634;GO:0003700;GO:0043565;GO:0005516	BP:regulation of salicylic acid biosynthetic process;CC:nucleus;MF:transcription factor activity, sequence-specific DNA binding;MF:sequence-specific DNA binding;MF:calmodulin binding;	------	------	------	------	ENOG410YG1A	S:Function unknown	sp|C0SVV6|CB60A_ARATH;	Calmodulin-binding protein 60 A OS=Arabidopsis thaliana OX=3702 GN=CBP60A PE=2 SV=1;	PF07887
TRINITY_DN10990_c0_g1	Pre-neck appendage protein [Actinidia chinensis var. chinensis]	3.525	3.48	0.175	GO:0016021	CC:integral component of membrane;	------	------	------	------	ENOG410YNKJ;ENOG410YNKJ	S:Function unknown;	------	------	PF19078;PF06011
TRINITY_DN11007_c0_g1	hypothetical protein TEA_004635 [Camellia sinensis var. sinensis]	4.705	54.415	2.01	GO:0008299;GO:0006744;GO:0055085;GO:0016021;GO:0031305;GO:0002083;GO:0047293;GO:0003676;GO:0005524	BP:isoprenoid biosynthetic process;BP:ubiquinone biosynthetic process;BP:transmembrane transport;CC:integral component of membrane;CC:integral component of mitochondrial inner membrane;MF:4-hydroxybenzoate decaprenyltransferase activity;MF:4-hydroxybenzoate nonaprenyltransferase activity;MF:nucleic acid binding;MF:ATP binding;	------	------	------	------	------	------	sp|Q9SHY2|YSL7_ARATH;	Probable metal-nicotianamine transporter YSL7 OS=Arabidopsis thaliana OX=3702 GN=YSL7 PE=2 SV=1;	PF03169
TRINITY_DN11054_c0_g1		1.515	0.83	72.505	------	------	------	------	------	------	------	------	------	------	------
TRINITY_DN11069_c0_g1	cytochrome P450, family 71, subfamily A protein [Actinidia chinensis var. chinensis]	39.27	7.46	0.64	GO:0016021;GO:0005506;GO:0016705;GO:0004497;GO:0020037	CC:integral component of membrane;MF:iron ion binding;MF:oxidoreductase activity, acting on paired donors, with incorporation or reduction of molecular oxygen;MF:monooxygenase activity;MF:heme binding;	------	------	------	------	COG2124	Q:Secondary metabolites biosynthesis, transport and catabolism	sp|A0A068Q6L2|C7317_PRUMU;	Cytochrome P450 736A117 OS=Prunus mume OX=102107 GN=CYP736A117 PE=2 SV=1;	PF00067
TRINITY_DN1108_c0_g1		2.835	0.71	5.285	------	------	------	------	------	------	------	------	------	------	------
TRINITY_DN11094_c0_g1	Ferredoxin-1 like [Actinidia chinensis var. chinensis]	9.765	24.565	1.515	GO:0009507;GO:0046872;GO:0051536;GO:0051537;GO:0009055	CC:chloroplast;MF:metal ion binding;MF:iron-sulfur cluster binding;MF:2 iron, 2 sulfur cluster binding;MF:electron carrier activity;	K02639	petF	map00195	Photosynthesis	COG0633	O:Posttranslational modification, protein turnover, chaperones	sp|O23344|FDC1_ARATH;	Ferredoxin C 1, chloroplastic OS=Arabidopsis thaliana OX=3702 GN=FDC1 PE=1 SV=1;	PF00111
TRINITY_DN11101_c0_g1	Calcium-dependent protein kinase [Actinidia chinensis var. chinensis]	0.65	0.365	3.485	GO:0055085;GO:0016021;GO:0016301;GO:0005509	BP:transmembrane transport;CC:integral component of membrane;MF:kinase activity;MF:calcium ion binding;	------	------	------	------	ENOG4111577	S:Function unknown	sp|Q6K3R5|NCL2_ORYSJ;	Sodium/calcium exchanger NCL2 OS=Oryza sativa subsp. japonica OX=39947 GN=NCL2 PE=2 SV=2;	PF13499;PF00036;PF13405;PF10591;PF13202
TRINITY_DN11104_c0_g1	Actinidain like [Actinidia chinensis var. chinensis]	940.29	439.75	127.875	GO:0008234	MF:cysteine-type peptidase activity;	------	------	------	------	COG4870	S:Function unknown	sp|A5HII1|ACTN_ACTDE;	Actinidain OS=Actinidia deliciosa OX=3627 PE=1 SV=1;	PF00112
TRINITY_DN1110_c0_g1	30S ribosomal protein like [Actinidia chinensis var. chinensis]	23.62	30.73	6.675	GO:0080148;GO:0051252;GO:1901259;GO:1901001;GO:0010029;GO:0009414;GO:0009409;GO:0009651;GO:0007062;GO:0009535;GO:0009941;GO:0009507;GO:0005840;GO:0009570;GO:1990904;GO:0008278;GO:0003723;GO:0003729;GO:0003697	BP:negative regulation of response to water deprivation;BP:regulation of RNA metabolic process;BP:chloroplast rRNA processing;BP:negative regulation of response to salt stress;BP:regulation of seed germination;BP:response to water deprivation;BP:response to cold;BP:response to salt stress;BP:sister chromatid cohesion;CC:chloroplast thylakoid membrane;CC:chloroplast envelope;CC:chloroplast;CC:ribo…	K13126	PABPC	map03018;map03018;map03018	RNA degradation;	ENOG410YC5S;ENOG410YC5S	S:Function unknown;	sp|P82277|RRP2_SPIOL;	30S ribosomal protein 2, chloroplastic OS=Spinacia oleracea OX=3562 GN=PSRP2 PE=1 SV=1;	PF00076;PF16842
TRINITY_DN11111_c0_g1	Protein TIFY like [Actinidia chinensis var. chinensis]	1.485	0.14	30.225	------	------	K13464	JAZ	map04075	Plant hormone signal transduction	ENOG410Z0XE	S:Function unknown	sp|Q93ZM9|TIF9_ARATH;	Protein TIFY 9 OS=Arabidopsis thaliana OX=3702 GN=TIFY9 PE=1 SV=1;	PF06200;PF09425
TRINITY_DN11111_c1_g1	Protein TIFY like [Actinidia chinensis var. chinensis]	4.795	1.275	11.64	------	------	K13464	JAZ	map04075	Plant hormone signal transduction	ENOG410Z0XE	S:Function unknown	sp|Q93ZM9|TIF9_ARATH;	Protein TIFY 9 OS=Arabidopsis thaliana OX=3702 GN=TIFY9 PE=1 SV=1;	PF09425;PF06200
TRINITY_DN1111_c0_g1		123.33	8.075	1.68	------	------	------	------	------	------	------	------	------	------	------
TRINITY_DN11128_c0_g1	S-adenosylmethionine decarboxylase proenzyme [Vitis vinifera]	81.46	4.61	37.29	GO:0006557;GO:0006597;GO:0008295;GO:0005829;GO:0008792;GO:0004014	BP:S-adenosylmethioninamine biosynthetic process;BP:spermine biosynthetic process;BP:spermidine biosynthetic process;CC:cytosol;MF:arginine decarboxylase activity;MF:adenosylmethionine decarboxylase activity;	K01611	speD, AMD1	map00270;map00270	Cysteine and methionine metabolism;	ENOG410XRN0	E:Amino acid transport and metabolism	sp|O80402|DCAM_NICSY;	S-adenosylmethionine decarboxylase proenzyme OS=Nicotiana sylvestris OX=4096 GN=SAMDC1 PE=2 SV=1;	------
TRINITY_DN11137_c0_g1	hypothetical protein CEY00_Acc16959 [Actinidia chinensis var. chinensis]	129.79	63.29	511.17	GO:0016021	CC:integral component of membrane;	------	------	------	------	ENOG410YGQV	S:Function unknown	sp|Q9SJ52|NHL10_ARATH;	NDR1/HIN1-like protein 10 OS=Arabidopsis thaliana OX=3702 GN=NHL10 PE=2 SV=1;	PF03168
TRINITY_DN1114_c0_g1	hypothetical protein CEY00_Acc26246 [Actinidia chinensis var. chinensis]	169	13.555	77.77	------	------	------	------	------	------	ENOG410Z7Z7	S:Function unknown	sp|Q56XJ7|Y4276_ARATH;	Uncharacterized protein At4g22758 OS=Arabidopsis thaliana OX=3702 GN=At4g22758 PE=2 SV=1;	------
TRINITY_DN11150_c0_g1	Tonoplast dicarboxylate transporter like [Actinidia chinensis var. chinensis]	56.365	3.735	4.72	GO:0016021;GO:0022857	CC:integral component of membrane;MF:transmembrane transporter activity;	K14445	SLC13A2_3_5	------	------	COG0471	P:Inorganic ion transport and metabolism	sp|Q8LG88|TDT_ARATH;	Tonoplast dicarboxylate transporter OS=Arabidopsis thaliana OX=3702 GN=TDT PE=2 SV=2;	PF00939;PF03600;PF03606
TRINITY_DN11156_c1_g1	hypothetical protein CEY00_Acc23998 [Actinidia chinensis var. chinensis]	0.675	9.095	14.18	------	------	------	------	------	------	ENOG410ZZGT	S:Function unknown	sp|Q32PP1|MRNIP_DANRE;	MRN complex-interacting protein OS=Danio rerio OX=7955 GN=mrnip PE=2 SV=1;	------
TRINITY_DN11164_c0_g1		8.275	0.59	3.075	------	------	------	------	------	------	------	------	------	------	------
TRINITY_DN1118_c0_g1	Formin-like protein [Actinidia chinensis var. chinensis]	1.89	4.395	192.345	GO:0007186;GO:0019001;GO:0031683;GO:0003924	BP:G-protein coupled receptor signaling pathway;MF:guanyl nucleotide binding;MF:G-protein beta/gamma-subunit complex binding;MF:GTPase activity;	------	------	------	------	------	------	------	------	------
TRINITY_DN11203_c0_g3		16.43	3.685	60.795	------	------	------	------	------	------	------	------	------	------	------
TRINITY_DN11203_c0_g4		1.165	0.255	27.785	------	------	------	------	------	------	------	------	------	------	------
TRINITY_DN11227_c0_g1	Histone-lysine N-methyltransferase [Actinidia chinensis var. chinensis]	5.525	17.74	28.63	GO:0032259;GO:0016021;GO:0008168	BP:methylation;CC:integral component of membrane;MF:methyltransferase activity;	------	------	------	------	ENOG4111DSQ;ENOG4111DSQ	S:Function unknown;	------	------	------
TRINITY_DN11241_c0_g1	Protein disulfide isomerase-like [Actinidia chinensis var. chinensis]	90.675	104.78	27.2	GO:0045454;GO:0005788;GO:0005623;GO:0003756	BP:cell redox homeostasis;CC:endoplasmic reticulum lumen;CC:cell;MF:protein disulfide isomerase activity;	K09584	PDIA6, TXNDC7	map04141	Protein processing in endoplasmic reticulum	COG0526	O:Posttranslational modification, protein turnover, chaperones	sp|Q67UF5|PDI23_ORYSJ;	Protein disulfide isomerase-like 2-3 OS=Oryza sativa subsp. japonica OX=39947 GN=PDIL2-3 PE=2 SV=1;	PF00085;PF13848;PF13098;PF04756;PF13905
TRINITY_DN11251_c0_g1	Protein like [Actinidia chinensis var. chinensis]	1.095	0.86	4.28	GO:0004724;GO:0004722	MF:magnesium-dependent protein serine/threonine phosphatase activity;MF:protein serine/threonine phosphatase activity;	------	------	------	------	COG0631	T:Signal transduction mechanisms	sp|Q9ZV25|P2C23_ARATH;	Probable protein phosphatase 2C 23 OS=Arabidopsis thaliana OX=3702 GN=PLL4 PE=2 SV=1;	PF00481;PF13672
TRINITY_DN1125_c0_g1	xyloglucan endotransglucosylase 16 [Actinidia deliciosa]	7.765	1.51	16.3	GO:0042546;GO:0071555;GO:0010411;GO:0005618;GO:0016021;GO:0048046;GO:0016762;GO:0004553	BP:cell wall biogenesis;BP:cell wall organization;BP:xyloglucan metabolic process;CC:cell wall;CC:integral component of membrane;CC:apoplast;MF:xylogluca;MF:hydrolase activity, hydrolyzing O-glycosyl compounds;	K08235	E2.4.1.207	------	------	COG2273	J:Translation, ribosomal structure and biogenesis	sp|Q8LER3|XTH7_ARATH;	Probable xyloglucan endotransglucosylase/hydrolase protein 7 OS=Arabidopsis thaliana OX=3702 GN=XTH7 PE=2 SV=2;	PF00722;PF06955
TRINITY_DN11269_c0_g1	CRIB domain-containing protein [Actinidia chinensis var. chinensis]	1.505	13.305	6.435	GO:0016021	CC:integral component of membrane;	------	------	------	------	ENOG410Z01I	S:Function unknown	sp|Q9M0Y9|RIC10_ARATH;	CRIB domain-containing protein RIC10 OS=Arabidopsis thaliana OX=3702 GN=RIC10 PE=2 SV=1;	PF00786
TRINITY_DN11279_c0_g2	Beta-fructofuranosidase, soluble isoenzyme I like, partial [Actinidia chinensis var. chinensis]	48.32	165.43	141.2	GO:0005975;GO:0016021;GO:0004553;GO:0004575	BP:carbohydrate metabolic process;CC:integral component of membrane;MF:hydrolase activity, hydrolyzing O-glycosyl compounds;MF:sucrose alpha-glucosidase activity;	K01193	INV, sacA	map00500;map00500	Starch and sucrose metabolism;	COG1621	G:Carbohydrate transport and metabolism	sp|P80065|INVB_DAUCA;	Beta-fructofuranosidase, soluble isoenzyme I OS=Daucus carota OX=4039 GN=INV*DC4 PE=1 SV=2;	PF08244
TRINITY_DN112_c0_g1	Annexin like [Actinidia chinensis var. chinensis]	267.655	232.435	54.63	GO:0005544;GO:0005509	MF:calcium-dependent phospholipid binding;MF:calcium ion binding;	K17098	ANNAT	------	------	ENOG410XPUN	S:Function unknown	sp|Q9XEE2|ANXD2_ARATH;	Annexin D2 OS=Arabidopsis thaliana OX=3702 GN=ANN2 PE=1 SV=1;	PF00191
TRINITY_DN11313_c0_g1	hypothetical protein GLYMA_13G018000 [Glycine max]	562.355	312.31	2495.7	------	------	------	------	------	------	ENOG4111JHC	S:Function unknown	sp|Q8TGM7|ART2_YEAST;	Putative uncharacterized protein ART2 OS=Saccharomyces cerevisiae;	------
TRINITY_DN11316_c0_g1	Major allergen Pru ar like [Actinidia chinensis var. chinensis]	72.105	15.215	118.225	GO:0006952;GO:0009738;GO:0038023;GO:0004864;GO:0010427	BP:defense response;BP:abscisic acid-activated signaling pathway;MF:signaling receptor activity;MF:protein phosphatase inhibitor activity;MF:abscisic acid binding;	------	------	------	------	ENOG410ZD18	S:Function unknown	sp|O50001|PRU1_PRUAR;	Major allergen Pru ar 1 OS=Prunus armeniaca OX=36596 PE=1 SV=1;	PF00407
TRINITY_DN11331_c0_g1	protein of unknown function DUF4408 protein [Actinidia chinensis var. chinensis]	2.67	1	7.235	GO:0016021	CC:integral component of membrane;	------	------	------	------	ENOG410YZ0U;ENOG410YZ0U	S:Function unknown;	------	------	PF14364
TRINITY_DN11333_c0_g1	Endochitinase [Actinidia chinensis var. chinensis]	4.24	0.23	1.3	GO:0005975;GO:0006032;GO:0005576;GO:0008061;GO:0004553;GO:0004568	BP:carbohydrate metabolic process;BP:chitin catabolic process;CC:extracellular region;MF:chitin binding;MF:hydrolase activity, hydrolyzing O-glycosyl compounds;MF:chitinase activity;	K01183	E3.2.1.14	map00520	Amino sugar and nucleotide sugar metabolism	COG3325	G:Carbohydrate transport and metabolism	sp|A0A072UR65|CHT5B_MEDTR;	Class V chitinase CHIT5b OS=Medicago truncatula OX=3880 GN=CHIT5B PE=1 SV=1;	PF00704
TRINITY_DN11343_c0_g1	Glutamyl-tRNA reductase [Actinidia chinensis var. chinensis]	0.57	0.725	7.485	GO:0006782;GO:0050661;GO:0008883	BP:protoporphyrinogen IX biosynthetic process;MF:NADP binding;MF:glutamyl-tRNA reductase activity;	K02492	hemA	map00860	Porphyrin and chlorophyll metabolism	COG0373	H:Coenzyme transport and metabolism	sp|P93111|HEM11_CUCSA;	Glutamyl-tRNA reductase 1, chloroplastic OS=Cucumis sativus OX=3659 GN=HEMA1 PE=2 SV=1;	PF01488;PF05201;PF00745;PF03807;PF03435;PF03446;PF02826;PF01113
TRINITY_DN11354_c0_g1	actinidin [Actinidia chinensis]	232.43	93.895	29.905	GO:0008234	MF:cysteine-type peptidase activity;	------	------	------	------	COG4870	O:Posttranslational modification, protein turnover, chaperones	sp|A5HII1|ACTN_ACTDE;	Actinidain OS=Actinidia deliciosa OX=3627 PE=1 SV=1;	PF08246
TRINITY_DN11354_c0_g2	actinidin Act1c [Actinidia eriantha]	1584.45	823.32	226.765	GO:0008234	MF:cysteine-type peptidase activity;	------	------	------	------	COG4870	O:Posttranslational modification, protein turnover, chaperones	sp|A5HII1|ACTN_ACTDE;	Actinidain OS=Actinidia deliciosa OX=3627 PE=1 SV=1;	PF08246
TRINITY_DN11369_c0_g1	thaumatin-like protein [Actinidia deliciosa]	398.69	146.435	40.09	------	------	------	------	------	------	ENOG410YD4X	S:Function unknown	sp|P50701|OS13_SOLCO;	Osmotin-like protein OSML13 OS=Solanum commersonii OX=4109 PE=2 SV=1;	PF00314
TRINITY_DN1137_c1_g1	NAC domain-containing protein [Actinidia chinensis var. chinensis]	292.935	118.135	241.29	GO:0006355;GO:0005634;GO:0003677	BP:regulation of transcription, DNA-templated;CC:nucleus;MF:DNA binding;	------	------	------	------	ENOG410YED8	K:Transcription	sp|Q9FY93|NAC83_ARATH;	NAC domain-containing protein 83 OS=Arabidopsis thaliana OX=3702 GN=NAC083 PE=1 SV=1;	PF02365
TRINITY_DN11415_c0_g1	Werner Syndrome-like [Actinidia chinensis var. chinensis]	25.835	14.21	2.45	GO:0005737;GO:0008408;GO:0003676	CC:cytoplasm;MF:3'-5' exonuclease activity;MF:nucleic acid binding;	------	------	------	------	ENOG410XS63;ENOG410XS63	L:Replication, recombination and repair;	sp|Q84LH3|WEX_ARATH;	Werner Syndrome-like exonuclease OS=Arabidopsis thaliana OX=3702 GN=WEX PE=1 SV=1;	PF01612
TRINITY_DN11420_c0_g1	Nucleotide-diphospho-sugar transferase protein [Actinidia chinensis var. chinensis]	2.56	5.535	0.845	GO:0071555;GO:0016021;GO:0000139;GO:0016757	BP:cell wall organization;CC:integral component of membrane;CC:Golgi membrane;MF:transferase activity, transferring glycosyl groups;	------	------	------	------	ENOG410YD0F	S:Function unknown	sp|P0C042|Y4597_ARATH;	Uncharacterized protein At4g15970 OS=Arabidopsis thaliana OX=3702 GN=At4g15970 PE=2 SV=1;	PF03407
TRINITY_DN11428_c0_g1	Auxin response factor like [Actinidia chinensis var. chinensis]	22.035	14.93	3.9	GO:0006355;GO:0009734;GO:0005634;GO:0003677	BP:regulation of transcription, DNA-templated;BP:auxin-activated signaling pathway;CC:nucleus;MF:DNA binding;	------	------	------	------	ENOG410YA3R	K:Transcription	sp|Q9ZTX8|ARFF_ARATH;	Auxin response factor 6 OS=Arabidopsis thaliana OX=3702 GN=ARF6 PE=1 SV=2;	------
TRINITY_DN11430_c0_g1	Leucine-rich repeat receptor-like protein kinase [Actinidia chinensis var. chinensis]	4.75	2.325	9.255	GO:0016021;GO:0005524;GO:0004672	CC:integral component of membrane;MF:ATP binding;MF:protein kinase activity;	------	------	------	------	COG4886	O:Posttranslational modification, protein turnover, chaperones	sp|Q9LVP0|Y5639_ARATH;	Probable leucine-rich repeat receptor-like protein kinase At5g63930 OS=Arabidopsis thaliana OX=3702 GN=At5g63930 PE=1 SV=1;	PF00069;PF07714;PF13855;PF12799;PF08263
TRINITY_DN11433_c0_g1	Myb-related protein [Actinidia chinensis var. chinensis]	1.735	1.705	8.825	GO:0009733;GO:0030154;GO:0005634;GO:0043565;GO:0044212;GO:0003700;GO:0003677	BP:response to auxin;BP:cell differentiation;CC:nucleus;MF:sequence-specific DNA binding;MF:transcription regulatory region DNA binding;MF:transcription factor activity, sequence-specific DNA binding;MF:DNA binding;	K09422	MYBP	------	------	COG5147	K:Transcription	sp|P81392|MYB06_ANTMA;	Myb-related protein 306 OS=Antirrhinum majus OX=4151 GN=MYB306 PE=2 SV=1;	PF00249;PF13921
TRINITY_DN11436_c0_g1	Ethylene-responsive transcription factor [Actinidia chinensis var. chinensis]	1.37	1.685	50.925	GO:0005634;GO:0003700;GO:0003677	CC:nucleus;MF:transcription factor activity, sequence-specific DNA binding;MF:DNA binding;	------	------	------	------	ENOG4111RRZ	K:Transcription	sp|Q94AW5|ERF03_ARATH;	Ethylene-responsive transcription factor ERF003 OS=Arabidopsis thaliana OX=3702 GN=ERF003 PE=2 SV=1;	PF00847
TRINITY_DN11498_c0_g3		16.545	38.565	135.01	------	------	------	------	------	------	------	------	------	------	------
TRINITY_DN114_c0_g1	Homeobox-leucine zipper protein like [Actinidia chinensis var. chinensis]	30.31	61.255	14.54	GO:0045893;GO:0006355;GO:0005634;GO:0043565	BP:positive regulation of transcription, DNA-templated;BP:regulation of transcription, DNA-templated;CC:nucleus;MF:sequence-specific DNA binding;	K09338	HD-ZIP	------	------	ENOG410Z2UE	K:Transcription	sp|P46668|ATHB6_ARATH;	Homeobox-leucine zipper protein ATHB-6 OS=Arabidopsis thaliana OX=3702 GN=ATHB-6 PE=1 SV=1;	------
TRINITY_DN11500_c0_g1	Pituitary adenylate cyclase-activating polypeptide type I receptor like [Actinidia chinensis var. chinensis]	54.835	22.89	240.11	------	------	------	------	------	------	ENOG410Z3R4	S:Function unknown	------	------	------
TRINITY_DN11531_c0_g1	Xyloglucan endotransglucosylase/hydrolase protein [Actinidia chinensis var. chinensis]	10.535	3.85	2.67	GO:0042546;GO:0016998;GO:0071555;GO:0010411;GO:0005618;GO:0048046;GO:0016762;GO:0004553	BP:cell wall biogenesis;BP:cell wall macromolecule catabolic process;BP:cell wall organization;BP:xyloglucan metabolic process;CC:cell wall;CC:apoplast;MF:xylogluca;MF:hydrolase activity, hydrolyzing O-glycosyl compounds;	K08235	E2.4.1.207	------	------	ENOG410YDGS	G:Carbohydrate transport and metabolism	sp|Q9SJL9|XTH32_ARATH;	Probable xyloglucan endotransglucosylase/hydrolase protein 32 OS=Arabidopsis thaliana OX=3702 GN=XTH32 PE=2 SV=1;	PF00722;PF06955
TRINITY_DN11534_c0_g1	Peroxidase [Actinidia chinensis var. chinensis]	37.625	44.43	5.385	GO:0009809;GO:0006979;GO:0042744;GO:0010228;GO:0005829;GO:0009505;GO:0005576;GO:0020037;GO:0046872;GO:0004601	BP:lignin biosynthetic process;BP:response to oxidative stress;BP:hydrogen peroxide catabolic process;BP:vegetative to reproductive phase transition of meristem;CC:cytosol;CC:plant-type cell wall;CC:extracellular region;MF:heme binding;MF:metal ion binding;MF:peroxidase activity;	K00430	E1.11.1.7	map00940	Phenylpropanoid biosynthesis	ENOG410YF4C	G:Carbohydrate transport and metabolism	sp|Q9SJZ2|PER17_ARATH;	Peroxidase 17 OS=Arabidopsis thaliana OX=3702 GN=PER17 PE=2 SV=1;	PF00141
TRINITY_DN11536_c0_g1	Mitogen-activated protein kinase kinase [Actinidia chinensis var. chinensis]	2.985	1.38	12.005	GO:0007346;GO:0032147;GO:0031098;GO:0023014;GO:0005737;GO:0004674;GO:0004672;GO:0004709;GO:0005524	BP:regulation of mitotic cell cycle;BP:activation of protein kinase activity;BP:stress-activated protein kinase signaling cascade;BP:signal transduction by protein phosphorylation;CC:cytoplasm;MF:protein serine/threonine kinase activity;MF:protein kinase activity;MF:MAP kinase kinase kinase activity;MF:ATP binding;	------	------	------	------	ENOG410XQGS	T:Signal transduction mechanisms	sp|Q9SND6|M3K20_ARATH;	Mitogen-activated protein kinase kinase kinase 20 OS=Arabidopsis thaliana OX=3702 GN=MAPKKK20 PE=1 SV=1;	PF00069;PF07714
TRINITY_DN11545_c0_g1	Thioredoxin-like fold protein [Actinidia chinensis var. chinensis]	27.62	1.465	2.625	GO:0045454;GO:0005623;GO:0015035;GO:0009055	BP:cell redox homeostasis;CC:cell;MF:protein disulfide oxidoreductase activity;MF:electron carrier activity;	K17479	GRXCR1	------	------	ENOG4111HAI	O:Posttranslational modification, protein turnover, chaperones	sp|Q9LH89|Y3885_ARATH;	Uncharacterized protein At3g28850 OS=Arabidopsis thaliana OX=3702 GN=At3g28850 PE=4 SV=1;	PF00462
TRINITY_DN11550_c0_g1	Ribose-phosphate pyrophosphokinase 1, partial [Mucuna pruriens]	1.86	0.555	37.13	GO:0009156;GO:0009165;GO:0009116;GO:0006015;GO:0006164;GO:0005737;GO:0002189;GO:0016301;GO:0000287;GO:0004749	BP:ribonucleoside monophosphate biosynthetic process;BP:nucleotide biosynthetic process;BP:nucleoside metabolic process;BP:5-phosphoribose 1-diphosphate biosynthetic process;BP:purine nucleotide biosynthetic process;CC:cytoplasm;CC:ribose phosphate diphosphokinase complex;MF:kinase activity;MF:magnesium ion binding;MF:ribose phosphate diphosphokinase activity;	K00948	PRPS, prsA	map00030;map00030	Pentose phosphate pathway;	COG0462	F:Nucleotide transport and metabolism	sp|Q9XG98|KPRS1_SPIOL;	Ribose-phosphate pyrophosphokinase 1 OS=Spinacia oleracea OX=3562 GN=PRS1 PE=2 SV=1;	------
TRINITY_DN1157_c0_g1	uncharacterized protein LOC116403915 [Cucumis sativus]	21.03	50.6	29.7	GO:0008270;GO:0003676	MF:zinc ion binding;MF:nucleic acid binding;	------	------	------	------	------	------	sp|P10978|POLX_TOBAC;	Retrovirus-related Pol polyprotein from transposon TNT 1-94 OS=Nicotiana tabacum OX=4097 PE=2 SV=1;	PF14223
TRINITY_DN11583_c1_g1		2.34	4.475	24.555	------	------	------	------	------	------	------	------	------	------	------
TRINITY_DN11597_c0_g2	zinc finger MYM-type protein 1-like [Asparagus officinalis]	3.15	8.87	24.945	------	------	------	------	------	------	ENOG411083G	S:Function unknown	sp|Q5SVZ6|ZMYM1_HUMAN;	Zinc finger MYM-type protein 1 OS=Homo sapiens OX=9606 GN=ZMYM1 PE=1 SV=1;	PF05699
TRINITY_DN11600_c0_g1	Late embryogenesis abundant protein [Actinidia chinensis var. chinensis]	1.81	0.48	13.06	GO:0016021;GO:0016301	CC:integral component of membrane;MF:kinase activity;	------	------	------	------	ENOG4111A3K	S:Function unknown	------	------	------
TRINITY_DN1165_c0_g1	Rhodanese-like domain-containing protein [Actinidia chinensis var. chinensis]	89.055	111.44	30.03	------	------	K17525	CHID1	------	------	ENOG4111G9P	S:Function unknown	sp|Q9M158|STR4_ARATH;	Rhodanese-like domain-containing protein 4, chloroplastic OS=Arabidopsis thaliana OX=3702 GN=STR4 PE=1 SV=2;	------
TRINITY_DN11696_c1_g1	WRKY transcription factor [Actinidia chinensis var. chinensis]	0.865	1.105	7.455	GO:0005634;GO:0003700;GO:0043565;GO:0044212	CC:nucleus;MF:transcription factor activity, sequence-specific DNA binding;MF:sequence-specific DNA binding;MF:transcription regulatory region DNA binding;	------	------	------	------	ENOG410YK4F	K:Transcription	sp|Q9LP56|WRK65_ARATH;	Probable WRKY transcription factor 65 OS=Arabidopsis thaliana OX=3702 GN=WRKY65 PE=2 SV=1;	PF03106
TRINITY_DN11733_c0_g1	BRI1 kinase [Actinidia chinensis var. chinensis]	10.27	9.21	1.21	GO:0005886;GO:0019210;GO:0016301	CC:plasma membrane;MF:kinase inhibitor activity;MF:kinase activity;	K14499	BKI1	map04075	Plant hormone signal transduction	ENOG410YVQJ	T:Signal transduction mechanisms	sp|Q9FMZ0|BKI1_ARATH;	BRI1 kinase inhibitor 1 OS=Arabidopsis thaliana OX=3702 GN=BKI1 PE=1 SV=1;	------
TRINITY_DN11743_c0_g1	Endochitinase [Actinidia chinensis var. chinensis]	3.96	0.35	23.445	GO:0006032;GO:0005975;GO:0016998;GO:0004568;GO:0008061	BP:chitin catabolic process;BP:carbohydrate metabolic process;BP:cell wall macromolecule catabolic process;MF:chitinase activity;MF:chitin binding;	K01183	E3.2.1.14	map00520	Amino sugar and nucleotide sugar metabolism	COG3979	G:Carbohydrate transport and metabolism	sp|Q9M2U5|CHI5_ARATH;	Endochitinase EP3 OS=Arabidopsis thaliana OX=3702 GN=EP3 PE=1 SV=1;	PF00182;PF00187
TRINITY_DN11793_c0_g1	uncharacterized protein LOC114317645 [Camellia sinensis]	15.315	44.58	4.555	------	------	------	------	------	------	ENOG41128RQ	S:Function unknown	------	------	------
TRINITY_DN11801_c0_g1	PREDICTED: heme-binding protein 2-like [Nelumbo nucifera]	1.2	0.495	10.88	------	------	------	------	------	------	ENOG41118F1;ENOG41118F1	S:Function unknown;	------	------	PF04832
TRINITY_DN11813_c0_g1	Serine/threonine-protein kinase [Actinidia chinensis var. chinensis]	10.61	12.71	3.705	GO:0006468;GO:0035556;GO:0006412;GO:0005737;GO:0005840;GO:0005634;GO:0003735;GO:0004674;GO:0004672;GO:0005524	BP:protein phosphorylation;BP:intracellular signal transduction;BP:translation;CC:cytoplasm;CC:ribosome;CC:nucleus;MF:structural constituent of ribosome;MF:protein serine/threonine kinase activity;MF:protein kinase activity;MF:ATP binding;	K14498	SNRK2	map04016;map04016	MAPK signaling pathway - plant;	COG0515	S:Function unknown	sp|A2YNT8|SAPK2_ORYSI;	Serine/threonine-protein kinase SAPK2 OS=Oryza sativa subsp. indica OX=39946 GN=SAPK2 PE=2 SV=2;	PF00069;PF07714
TRINITY_DN11827_c0_g2	Major allergen Pru ar like [Actinidia chinensis var. chinensis]	31.15	1.42	2.43	GO:0006952;GO:0009738;GO:0038023;GO:0004864;GO:0010427	BP:defense response;BP:abscisic acid-activated signaling pathway;MF:signaling receptor activity;MF:protein phosphatase inhibitor activity;MF:abscisic acid binding;	------	------	------	------	ENOG410ZD18	S:Function unknown	sp|Q256S7|FRA1B_FRAAN;	Major strawberry allergen Fra a 1-B OS=Fragaria ananassa OX=3747 GN=FRAA1B.1 PE=3 SV=1;	PF00407
TRINITY_DN11838_c0_g1	Nodulation-signaling pathway protein isoform 2 [Actinidia chinensis var. chinensis]	38.8	3.85	1.955	------	------	------	------	------	------	ENOG4111DKD	S:Function unknown	------	------	------
TRINITY_DN11918_c0_g1	Wall-associated receptor kinase-like [Actinidia chinensis var. chinensis]	0.63	0.185	4.41	GO:0016021;GO:0030247;GO:0004674;GO:0005509;GO:0004672;GO:0005524	CC:integral component of membrane;MF:polysaccharide binding;MF:protein serine/threonine kinase activity;MF:calcium ion binding;MF:protein kinase activity;MF:ATP binding;	------	------	------	------	COG0515	T:Signal transduction mechanisms	sp|Q7X8C5|WAKLB_ARATH;	Wall-associated receptor kinase-like 2 OS=Arabidopsis thaliana OX=3702 GN=WAKL2 PE=2 SV=1;	PF00069;PF07714;PF13947;PF08488
TRINITY_DN11927_c0_g1	F-box protein [Actinidia chinensis var. chinensis]	0.195	0.08	3.185	------	------	------	------	------	------	------	------	sp|Q9SFC7|FB135_ARATH;	F-box protein At3g07870 OS=Arabidopsis thaliana OX=3702 GN=At3g07870 PE=2 SV=1;	PF00646;PF07734;PF12937;PF08268
TRINITY_DN1192_c0_g2	Syntaxin-121 like [Actinidia chinensis var. chinensis]	12.785	7.155	26.72	GO:0006906;GO:0016192;GO:0006886;GO:0006887;GO:0048278;GO:0031201;GO:0012505;GO:0005886;GO:0016021;GO:0000149;GO:0005484	BP:vesicle fusion;BP:vesicle-mediated transport;BP:intracellular protein transport;BP:exocytosis;BP:vesicle docking;CC:SNARE complex;CC:endomembrane system;CC:plasma membrane;CC:integral component of membrane;MF:SNARE binding;MF:SNAP receptor activity;	K08486	STX1B_2_3	map04130	SNARE interactions in vesicular transport	COG5074	U:Intracellular trafficking, secretion, and vesicular transport	sp|Q9ZSD4|SY121_ARATH;	Syntaxin-121 OS=Arabidopsis thaliana OX=3702 GN=SYP121 PE=1 SV=1;	PF00804;PF05739;PF11027
TRINITY_DN11951_c1_g1	Ethylene-responsive transcription factor RAP2-3 like [Actinidia chinensis var. chinensis]	0.635	1.65	8.245	GO:0005634;GO:0003700;GO:0003677	CC:nucleus;MF:transcription factor activity, sequence-specific DNA binding;MF:DNA binding;	K09286	EREBP	------	------	ENOG410YR4U	K:Transcription	sp|Q9SSA8|RA212_ARATH;	Ethylene-responsive transcription factor RAP2-12 OS=Arabidopsis thaliana OX=3702 GN=RAP2-12 PE=1 SV=1;	PF00847
TRINITY_DN11976_c0_g1	Boron transporter like [Actinidia chinensis var. chinensis]	15.555	0.885	0.755	GO:0046713;GO:0016021;GO:0005452;GO:0080139	BP:borate transport;CC:integral component of membrane;MF:inorganic anion exchanger activity;MF:borate efflux transmembrane transporter activity;	------	------	------	------	ENOG410XPHD	U:Intracellular trafficking, secretion, and vesicular transport	sp|Q8VYR7|BOR1_ARATH;	Boron transporter 1 OS=Arabidopsis thaliana OX=3702 GN=BOR1 PE=1 SV=1;	PF00955
TRINITY_DN12015_c0_g1		0.215	1	19.145	------	------	------	------	------	------	------	------	------	------	------
TRINITY_DN12015_c0_g2		1.395	2.005	26.7	------	------	------	------	------	------	------	------	------	------	------
TRINITY_DN12052_c0_g1	Early nodulin-like protein [Actinidia chinensis var. chinensis]	4.335	6.385	58.72	GO:0016021;GO:0009055	CC:integral component of membrane;MF:electron carrier activity;	------	------	------	------	------	------	------	------	------
TRINITY_DN12052_c0_g2	Early nodulin-like protein [Actinidia chinensis var. chinensis]	23.265	36.065	296.87	GO:0016021;GO:0009055	CC:integral component of membrane;MF:electron carrier activity;	------	------	------	------	------	------	------	------	------
TRINITY_DN12052_c1_g1	Early nodulin-like protein [Actinidia chinensis var. chinensis]	9.98	15.95	144.195	GO:0016021;GO:0009055	CC:integral component of membrane;MF:electron carrier activity;	------	------	------	------	ENOG410Z06C	S:Function unknown	sp|Q9T076|ENL2_ARATH;	Early nodulin-like protein 2 OS=Arabidopsis thaliana OX=3702 GN=At4g27520 PE=1 SV=1;	PF02298
TRINITY_DN12074_c0_g1	Aquaporin TIP4-1 like [Actinidia chinensis var. chinensis]	217.425	288.225	20.99	GO:0042807;GO:0016021;GO:0009705;GO:0015267	CC:central vacuole;CC:integral component of membrane;CC:plant-type vacuole membrane;MF:channel activity;	K09873	TIP	------	------	COG0580	G:Carbohydrate transport and metabolism	sp|O82316|TIP41_ARATH;	Aquaporin TIP4-1 OS=Arabidopsis thaliana OX=3702 GN=TIP4-1 PE=2 SV=1;	PF00230
TRINITY_DN12108_c0_g1	uncharacterized protein LOC114273895 [Camellia sinensis]	1.175	9.23	4.765	GO:0016021;GO:0004527;GO:0004523;GO:0003676;GO:0004672;GO:0003964;GO:0005524	CC:integral component of membrane;MF:exonuclease activity;MF:RNA-DNA hybrid ribonuclease activity;MF:nucleic acid binding;MF:protein kinase activity;MF:RNA-directed DNA polymerase activity;MF:ATP binding;	------	------	------	------	------	------	------	------	PF13456
TRINITY_DN12112_c0_g1	Flavonoid 3',5'-hydroxylase [Actinidia chinensis var. chinensis]	0.06	0.51	9.06	GO:0016021;GO:0005506;GO:0016705;GO:0004497;GO:0020037	CC:integral component of membrane;MF:iron ion binding;MF:oxidoreductase activity, acting on paired donors, with incorporation or reduction of molecular oxygen;MF:monooxygenase activity;MF:heme binding;	K13083	CYP75A	map00941;map00941	Flavonoid biosynthesis;	COG2124	S:Function unknown	sp|P48418|C75A1_PETHY;	Flavonoid 3',5'-hydroxylase 1 OS=Petunia hybrida OX=4102 GN=CYP75A1 PE=1 SV=1;	PF00067
TRINITY_DN12113_c0_g1	Late embryogenesis abundant protein like [Actinidia chinensis var. chinensis]	6.2	0.135	61.69	------	------	------	------	------	------	ENOG410Y2SY	S:Function unknown	------	------	PF02987;PF01442
TRINITY_DN1212_c0_g1	Two-component response regulator-like [Actinidia chinensis var. chinensis]	16.82	4	21.765	GO:0000160;GO:0005634;GO:0016021	BP:phosphorelay signal transduction system;CC:nucleus;CC:integral component of membrane;	K12130	PRR5	map04712	Circadian rhythm - plant	COG5641	K:Transcription	sp|Q689G6|PRR95_ORYSJ;	Two-component response regulator-like PRR95 OS=Oryza sativa subsp. japonica OX=39947 GN=PRR95 PE=2 SV=1;	PF06203
TRINITY_DN12137_c0_g1	Heat shock factor protein [Actinidia chinensis var. chinensis]	1.76	0.74	11.79	GO:0061408;GO:0043618;GO:0034605;GO:0005634;GO:0042025;GO:0043565;GO:0003700;GO:0000978	BP:positive regulation of transcription from RNA polymerase II promoter in response to heat stress;BP:regulation of transcription from RNA polymerase II promoter in response to stress;BP:cellular response to heat;CC:nucleus;CC:host cell nucleus;MF:sequence-specific DNA binding;MF:transcription factor activity, sequence-specific DNA binding;MF:RNA polymerase II core promoter proximal region sequen…	K09419	HSFF	------	------	COG5169	S:Function unknown	sp|P22335|HSF24_SOLPE;	Heat shock factor protein HSF24 OS=Solanum peruvianum OX=4082 GN=HSF24 PE=2 SV=1;	PF00447
TRINITY_DN12160_c0_g1	WRKY transcription factor [Actinidia chinensis var. chinensis]	2.815	2.2	16.25	GO:0005634;GO:0003700;GO:0043565	CC:nucleus;MF:transcription factor activity, sequence-specific DNA binding;MF:sequence-specific DNA binding;	------	------	------	------	ENOG410YJVP;ENOG410YJVP	K:Transcription;	sp|Q9FGZ4|WRK48_ARATH;	Probable WRKY transcription factor 48 OS=Arabidopsis thaliana OX=3702 GN=WRKY48 PE=2 SV=1;	PF03106
TRINITY_DN12160_c0_g2	WRKY transcription factor [Actinidia chinensis var. chinensis]	5.92	4.1	28.435	GO:0005634;GO:0003700;GO:0043565	CC:nucleus;MF:transcription factor activity, sequence-specific DNA binding;MF:sequence-specific DNA binding;	------	------	------	------	ENOG410YJVP;ENOG410YJVP	K:Transcription;	sp|Q9FGZ4|WRK48_ARATH;	Probable WRKY transcription factor 48 OS=Arabidopsis thaliana OX=3702 GN=WRKY48 PE=2 SV=1;	PF03106
TRINITY_DN12177_c0_g1	EGF domain-specific O-linked N-acetylglucosamine transferase [Actinidia chinensis var. chinensis]	0.64	0.3	3.26	GO:0016021;GO:0016757	CC:integral component of membrane;MF:transferase activity, transferring glycosyl groups;	------	------	------	------	ENOG410ZHQA	U:Intracellular trafficking, secretion, and vesicular transport	sp|Q9SS43|MUC21_ARATH;	Xylan glycosyltransferase MUCI21 OS=Arabidopsis thaliana OX=3702 GN=MUCI21 PE=1 SV=1;	PF04577
TRINITY_DN12209_c0_g1	Transcription factor SPATULA like [Actinidia chinensis var. chinensis]	7.83	0.715	1.59	GO:0005634;GO:0046983	CC:nucleus;MF:protein dimerization activity;	------	------	------	------	ENOG410YQY7	K:Transcription	sp|Q9FUA4|SPT_ARATH;	Transcription factor SPATULA OS=Arabidopsis thaliana OX=3702 GN=SPT PE=1 SV=1;	PF00010
TRINITY_DN12274_c0_g1	Chalcone synthase [Actinidia chinensis var. chinensis]	6.355	118.45	225.215	GO:0009058;GO:0009813;GO:0016210;GO:0016747	BP:biosynthetic process;BP:flavonoid biosynthetic process;MF:naringenin-chalcone synthase activity;MF:transferase activity, transferring acyl groups other than amino-acyl groups;	K00660	CHS	map04712;map04712	Circadian rhythm - plant;	COG3424	Q:Secondary metabolites biosynthesis, transport and catabolism	sp|P48387|CHS2_CAMSI;	Chalcone synthase 2 OS=Camellia sinensis OX=4442 GN=CHS2 PE=2 SV=1;	PF00195
TRINITY_DN12283_c0_g1	MLP-like protein [Actinidia chinensis var. chinensis]	31.78	1.565	0.05	GO:0009738;GO:0006952;GO:0016021;GO:0038023;GO:0004864;GO:0010427	BP:abscisic acid-activated signaling pathway;BP:defense response;CC:integral component of membrane;MF:signaling receptor activity;MF:protein phosphatase inhibitor activity;MF:abscisic acid binding;	------	------	------	------	------	------	sp|Q93VR4|ML423_ARATH;	MLP-like protein 423 OS=Arabidopsis thaliana OX=3702 GN=MLP423 PE=2 SV=1;	PF00407
TRINITY_DN12310_c0_g1	Anaphase-promoting complex subunit like [Actinidia chinensis var. chinensis]	9.925	1.96	1.745	GO:0006396	BP:RNA processing;	------	------	------	------	ENOG410YKFM	S:Function unknown	------	------	PF14559
TRINITY_DN1231_c0_g1	Aquaporin PIP2-1 like [Actinidia chinensis var. chinensis]	59.965	18.735	31.15	GO:0016021;GO:0005886;GO:0015250;GO:0015267	CC:integral component of membrane;CC:plasma membrane;MF:water channel activity;MF:channel activity;	K09872	PIP	------	------	COG0580	S:Function unknown	sp|Q84RL7|PIP21_MAIZE;	Aquaporin PIP2-1 OS=Zea mays OX=4577 GN=PIP2-1 PE=1 SV=2;	PF00230
TRINITY_DN1231_c0_g2	Aquaporin PIP2-5 like [Actinidia chinensis var. chinensis]	70.88	34.83	7.025	GO:0016021;GO:0015267	CC:integral component of membrane;MF:channel activity;	K09872	PIP	------	------	COG0580	G:Carbohydrate transport and metabolism	sp|Q9SV31|PIP25_ARATH;	Probable aquaporin PIP2-5 OS=Arabidopsis thaliana OX=3702 GN=PIP2-5 PE=1 SV=1;	PF00230
TRINITY_DN12327_c0_g2	Protein purity of essence like [Actinidia chinensis var. chinensis]	5.72	0.355	0.12	GO:0016021	CC:integral component of membrane;	------	------	------	------	ENOG410YMK4	S:Function unknown	------	------	PF05553
TRINITY_DN12328_c0_g1		0.45	0.455	3.51	------	------	------	------	------	------	------	------	------	------	------
TRINITY_DN12332_c0_g1		0.185	0.18	12.75	------	------	------	------	------	------	------	------	------	------	------
TRINITY_DN1234_c0_g1	Kinesin-like protein [Actinidia chinensis var. chinensis]	4.44	14.45	46.065	GO:0016021;GO:0030246;GO:0005524;GO:0004672	CC:integral component of membrane;MF:carbohydrate binding;MF:ATP binding;MF:protein kinase activity;	------	------	------	------	ENOG410ZJS8	S:Function unknown	sp|Q9XID5|PSI1_ARATH;	Protein PSK SIMULATOR 1 OS=Arabidopsis thaliana OX=3702 GN=PSI1 PE=1 SV=2;	PF05003;PF11961
TRINITY_DN12362_c0_g1	Ethylene-responsive transcription factor RAP2-3 like [Actinidia chinensis var. chinensis]	15.71	32.21	160.03	GO:0005634;GO:0003700;GO:0003677	CC:nucleus;MF:transcription factor activity, sequence-specific DNA binding;MF:DNA binding;	K09286	EREBP	------	------	ENOG410YR4U	K:Transcription	sp|Q9LUM4|RAP22_ARATH;	Ethylene-responsive transcription factor RAP2-2 OS=Arabidopsis thaliana OX=3702 GN=RAP2-2 PE=1 SV=2;	PF00847
TRINITY_DN12362_c1_g1	Ethylene-responsive transcription factor RAP2-3 like [Actinidia chinensis var. chinensis]	0.985	7.145	56.16	GO:0005634;GO:0003700;GO:0003677	CC:nucleus;MF:transcription factor activity, sequence-specific DNA binding;MF:DNA binding;	K09286	EREBP	------	------	ENOG410YR4U	K:Transcription	------	------	------
TRINITY_DN12368_c0_g1	Phosphate transporter like [Actinidia chinensis var. chinensis]	1.4	0.51	13.625	GO:0006817;GO:0016036;GO:0005737;GO:0005794;GO:0016021;GO:0005802;GO:0005886;GO:0000822;GO:0015114	BP:phosphate ion transport;BP:cellular response to phosphate starvation;CC:cytoplasm;CC:Golgi apparatus;CC:integral component of membrane;CC:trans-Golgi network;CC:plasma membrane;MF:inositol hexakisphosphate binding;MF:phosphate ion transmembrane transporter activity;	------	------	------	------	COG5409	T:Signal transduction mechanisms	sp|Q6R8G7|PHO13_ARATH;	Phosphate transporter PHO1 homolog 3 OS=Arabidopsis thaliana OX=3702 GN=PHO1;H3 PE=2 SV=2;	PF03124;PF03105
TRINITY_DN12370_c0_g2	Scarecrow-like protein [Actinidia chinensis var. chinensis]	0.055	0	1.995	------	------	------	------	------	------	ENOG410YMPH;ENOG410YMPH	K:Transcription;	sp|Q9XE58|SCL14_ARATH;	Scarecrow-like protein 14 OS=Arabidopsis thaliana OX=3702 GN=SCL14 PE=2 SV=2;	PF03514
TRINITY_DN12383_c0_g1	Purine permease [Actinidia chinensis var. chinensis]	18.59	8.925	34.595	GO:0016021;GO:0015211	CC:integral component of membrane;MF:purine nucleoside transmembrane transporter activity;	------	------	------	------	ENOG4111D9S	U:Intracellular trafficking, secretion, and vesicular transport	sp|O49725|PUP10_ARATH;	Probable purine permease 10 OS=Arabidopsis thaliana OX=3702 GN=PUP10 PE=2 SV=2;	PF16913
TRINITY_DN12387_c0_g1	Formin-like protein [Actinidia chinensis var. chinensis]	2.8	7.11	0.805	GO:0016021	CC:integral component of membrane;	------	------	------	------	ENOG410XQR0	S:Function unknown	sp|Q9SE97|FH1_ARATH;	Formin-like protein 1 OS=Arabidopsis thaliana OX=3702 GN=FH1 PE=1 SV=1;	PF02181
TRINITY_DN1238_c0_g1	BTB/POZ domain-containing protein [Actinidia chinensis var. chinensis]	51.52	21.46	89.365	------	------	------	------	------	------	ENOG411299P	S:Function unknown	------	------	------
TRINITY_DN12392_c0_g2	Serine/threonine-protein kinase [Actinidia chinensis var. chinensis]	0.105	0.185	2.38	GO:0004674;GO:0005524	MF:protein serine/threonine kinase activity;MF:ATP binding;	------	------	------	------	ENOG410XQ0C	T:Signal transduction mechanisms	sp|Q1PFB9|AGC17_ARATH;	Serine/threonine-protein kinase AGC1-7 OS=Arabidopsis thaliana OX=3702 GN=AGC1-7 PE=1 SV=1;	PF00069;PF07714
TRINITY_DN12438_c0_g1		4.265	18.365	7.09	------	------	------	------	------	------	------	------	------	------	------
TRINITY_DN12519_c0_g1	Cysteine proteinase [Actinidia chinensis var. chinensis]	47.155	35.995	7.87	GO:0008234	MF:cysteine-type peptidase activity;	------	------	------	------	COG4870	O:Posttranslational modification, protein turnover, chaperones	sp|P43297|RD21A_ARATH;	Cysteine proteinase RD21A OS=Arabidopsis thaliana OX=3702 GN=RD21A PE=1 SV=1;	PF00112;PF08246;PF03051
TRINITY_DN12526_c0_g1	arabinogalactan peptide 13-like [Carica papaya]	2.95	10.155	66.845	GO:0016021	CC:integral component of membrane;	------	------	------	------	ENOG4111899;ENOG4111899	S:Function unknown;	sp|Q9STQ3|AGP13_ARATH;	Arabinogalactan protein 13 OS=Arabidopsis thaliana OX=3702 GN=AGP13 PE=1 SV=1;	------
TRINITY_DN12527_c0_g1	BAG family molecular chaperone regulator 5 like [Actinidia chinensis var. chinensis]	170.085	15.225	18.195	GO:0006457;GO:0009506;GO:0051087	BP:protein folding;CC:plasmodesma;MF:chaperone binding;	------	------	------	------	ENOG410YW7W	S:Function unknown	sp|O65373|BAG5_ARATH;	BAG family molecular chaperone regulator 5, mitochondrial OS=Arabidopsis thaliana OX=3702 GN=BAG5 PE=1 SV=1;	PF02179;PF00612
TRINITY_DN1252_c0_g1	Glutamate dehydrogenase [Actinidia chinensis var. chinensis]	34.81	28.345	107.05	GO:0006520;GO:0016639;GO:0000166	BP:cellular amino acid metabolic process;MF:oxidoreductase activity, acting on the CH-NH2 group of donors, NAD or NADP as acceptor;MF:nucleotide binding;	K00261	GLUD1_2, gdhA	map00220;map00220;map00220	Arginine biosynthesis;	COG0334	E:Amino acid transport and metabolism	sp|O04937|DHEA_NICPL;	Glutamate dehydrogenase A OS=Nicotiana plumbaginifolia OX=4092 GN=GDHA PE=2 SV=1;	PF00208;PF02812
TRINITY_DN12547_c0_g1	Leucine-rich repeat protein [Actinidia chinensis var. chinensis]	5.23	3.095	0.68	GO:0017150;GO:0050660	MF:tRNA dihydrouridine synthase activity;MF:flavin adenine dinucleotide binding;	------	------	------	------	COG4886	S:Function unknown	sp|Q8W3M4|Y4744_ARATH;	Uncharacterized protein At4g06744 OS=Arabidopsis thaliana OX=3702 GN=At4g06744 PE=2 SV=1;	PF13855;PF12799
TRINITY_DN12571_c0_g1	Transcription factor GLABRA like [Actinidia chinensis var. chinensis]	22.425	7.14	6.65	GO:0048629;GO:0046983	BP:trichome patterning;MF:protein dimerization activity;	------	------	------	------	ENOG410Z2WK	K:Transcription	sp|Q9FN69|GL3_ARATH;	Transcription factor GLABRA 3 OS=Arabidopsis thaliana OX=3702 GN=GL3 PE=1 SV=1;	PF14215;PF00010
TRINITY_DN1257_c0_g2	PRA1 family protein [Actinidia chinensis var. chinensis]	44.705	52.595	184.95	GO:0016021	CC:integral component of membrane;	K20359	RABAC1, PRAF1	------	------	COG5130	U:Intracellular trafficking, secretion, and vesicular transport	sp|O80915|PR1B4_ARATH;	PRA1 family protein B4 OS=Arabidopsis thaliana OX=3702 GN=PRA1B4 PE=1 SV=1;	PF03208
TRINITY_DN12609_c0_g1		0.525	3.105	0.065	------	------	------	------	------	------	------	------	------	------	------
TRINITY_DN12618_c0_g1	Dehydrin like [Actinidia chinensis var. chinensis]	5.2	0.115	146.56	GO:0009415	BP:response to water;	------	------	------	------	------	------	------	------	PF00257
TRINITY_DN12633_c0_g1	WAT1-related protein [Actinidia chinensis var. chinensis]	5.315	1.18	1.06	GO:0016021;GO:0005886;GO:0022857	CC:integral component of membrane;CC:plasma membrane;MF:transmembrane transporter activity;	------	------	------	------	ENOG410YAZG	S:Function unknown	sp|Q9FL41|WTR38_ARATH;	WAT1-related protein At5g07050 OS=Arabidopsis thaliana OX=3702 GN=At5g07050 PE=2 SV=1;	PF00892
TRINITY_DN12645_c0_g1	Serine acetyltransferase [Actinidia chinensis var. chinensis]	58.71	9.92	13.05	GO:0006535;GO:0005737;GO:0005829;GO:0009001	BP:cysteine biosynthetic process from serine;CC:cytoplasm;CC:cytosol;MF:serine O-acetyltransferase activity;	K00640	cysE	map00270;map00270	Cysteine and methionine metabolism;	COG1045	E:Amino acid transport and metabolism	sp|Q39218|SAT3_ARATH;	Serine acetyltransferase 3, mitochondrial OS=Arabidopsis thaliana OX=3702 GN=SAT3 PE=1 SV=3;	PF06426;PF00132;PF14602
TRINITY_DN12655_c0_g1	Xyloglucan glycosyltransferase [Actinidia chinensis var. chinensis]	4.01	17.135	21.37	GO:0016021;GO:0016740	CC:integral component of membrane;MF:transferase activity;	------	------	------	------	COG1215	M:Cell wall/membrane/envelope biogenesis	sp|Q9ZQB9|CSLCC_ARATH;	Probable xyloglucan glycosyltransferase 12 OS=Arabidopsis thaliana OX=3702 GN=CSLC12 PE=1 SV=1;	PF13632;PF13641;PF00535;PF13506;PF03142
TRINITY_DN12665_c0_g1		4.605	0.95	21.74	------	------	------	------	------	------	------	------	------	------	------
TRINITY_DN12684_c0_g1	Ribosome maturation factor RimP like [Actinidia chinensis var. chinensis]	3.185	4.975	0.425	GO:0042274	BP:ribosomal small subunit biogenesis;	------	------	------	------	ENOG410YERQ	S:Function unknown	------	------	------
TRINITY_DN12701_c0_g1	Vacuolar iron transporter like [Actinidia chinensis var. chinensis]	24.45	2.485	1.145	GO:0030026;GO:0006880;GO:0016021;GO:0016020;GO:0005623;GO:0005381;GO:0005384	BP:cellular manganese ion homeostasis;BP:intracellular sequestering of iron ion;CC:integral component of membrane;CC:membrane;CC:cell;MF:iron ion transmembrane transporter activity;MF:manganese ion transmembrane transporter activity;	K22736	VIT	------	------	COG1814	S:Function unknown	sp|Q9M2C3|VITH3_ARATH;	Vacuolar iron transporter homolog 3 OS=Arabidopsis thaliana OX=3702 GN=At3g43630 PE=2 SV=1;	PF01988
TRINITY_DN1270_c0_g1	chalcone synthase [Actinidia chinensis]	3.405	73.76	154.76	GO:0009058;GO:0016747	BP:biosynthetic process;MF:transferase activity, transferring acyl groups other than amino-acyl groups;	K00660	CHS	map04712;map04712	Circadian rhythm - plant;	------	------	sp|Q8RVK9|CHS_CANSA;	Naringenin-chalcone synthase OS=Cannabis sativa OX=3483 GN=CHS PE=1 SV=1;	PF00195;PF02797;PF08545;PF08392
TRINITY_DN12722_c0_g1	Plant cysteine oxidase [Actinidia chinensis var. chinensis]	2.735	3.335	27.165	GO:0016702	MF:oxidoreductase activity, acting on single donors with incorporation of molecular oxygen, incorporation of two atoms of oxygen;	------	------	------	------	------	------	------	------	------
TRINITY_DN12723_c0_g1	CBL-interacting serine/threonine-protein kinase [Actinidia chinensis var. chinensis]	13.27	3.575	12.995	GO:0007165;GO:0004674;GO:0005524	BP:signal transduction;MF:protein serine/threonine kinase activity;MF:ATP binding;	K07198	PRKAA, AMPK	------	------	COG0515	T:Signal transduction mechanisms	sp|Q8W1D5|CIPKP_ARATH;	CBL-interacting serine/threonine-protein kinase 25 OS=Arabidopsis thaliana OX=3702 GN=CIPK25 PE=2 SV=1;	PF00069;PF07714;PF03822;PF14531;PF01636;PF06293;PF01163
TRINITY_DN12726_c0_g1		60.275	1.25	93.495	------	------	------	------	------	------	------	------	------	------	------
TRINITY_DN12769_c0_g1	Serine/threonine-protein kinase [Actinidia chinensis var. chinensis]	2.675	9.165	3.785	GO:0007017;GO:0055028;GO:0004674;GO:0005524;GO:0004672	BP:microtubule-based process;CC:cortical microtubule;MF:protein serine/threonine kinase activity;MF:ATP binding;MF:protein kinase activity;	K08857	NEK1_4_5	------	------	ENOG410Y7JF	T:Signal transduction mechanisms	sp|Q0WPH8|NEK5_ARATH;	Serine/threonine-protein kinase Nek5 OS=Arabidopsis thaliana OX=3702 GN=NEK5 PE=1 SV=1;	PF00069;PF07714;PF14531
TRINITY_DN1276_c0_g2	Photosystem II protein [Actinidia chinensis var. chinensis]	12.655	19.635	1.355	------	------	------	------	------	------	ENOG410Z5TB	S:Function unknown	sp|P31336|PST2_GOSHI;	Photosystem II 5 kDa protein, chloroplastic OS=Gossypium hirsutum OX=3635 GN=PSBT PE=4 SV=1;	------
TRINITY_DN12808_c1_g2	Isoprenylcysteine alpha-carbonyl methylesterase [Actinidia chinensis var. chinensis]	5.79	4.175	17.89	GO:0009056;GO:0016021;GO:0000139;GO:0005789;GO:0016787;GO:0010296	BP:catabolic process;CC:integral component of membrane;CC:Golgi membrane;CC:endoplasmic reticulum membrane;MF:hydrolase activity;MF:prenylcysteine methylesterase activity;	K15889	PCME	map00900	Terpenoid backbone biosynthesis	COG0657	E:Amino acid transport and metabolism	sp|Q94AS5|ICME_ARATH;	Isoprenylcysteine alpha-carbonyl methylesterase ICME OS=Arabidopsis thaliana OX=3702 GN=ICME PE=2 SV=1;	PF07859;PF00135;PF00326
TRINITY_DN12825_c0_g1	Transcription repressor like [Actinidia chinensis var. chinensis]	4.15	17.88	10.66	GO:0045892;GO:0016021;GO:0003677	BP:negative regulation of transcription, DNA-templated;CC:integral component of membrane;MF:DNA binding;	------	------	------	------	ENOG410YV5M	S:Function unknown	sp|O04351|OFP2_ARATH;	Transcription repressor OFP2 OS=Arabidopsis thaliana OX=3702 GN=OFP2 PE=1 SV=1;	PF04844;PF13724
TRINITY_DN12835_c0_g1	LRR receptor-like serine/threonine-protein kinase [Actinidia chinensis var. chinensis]	6.135	0.965	1.7	GO:0046777;GO:0016021;GO:0005886;GO:0004672;GO:0004674;GO:0005524	BP:protein autophosphorylation;CC:integral component of membrane;CC:plasma membrane;MF:protein kinase activity;MF:protein serine/threonine kinase activity;MF:ATP binding;	------	------	------	------	COG4886	S:Function unknown	sp|C0LGG9|Y5344_ARATH;	Probable LRR receptor-like serine/threonine-protein kinase At1g53440 OS=Arabidopsis thaliana OX=3702 GN=At1g53440 PE=2 SV=2;	PF07714;PF00069;PF11721;PF13855;PF12799
TRINITY_DN12836_c0_g1		1.03	1.38	8.45	------	------	------	------	------	------	------	------	------	------	------
TRINITY_DN12837_c0_g1	Expansin-like [Actinidia chinensis var. chinensis]	32.58	0.68	4.075	GO:0019953;GO:0005576;GO:0004252	BP:sexual reproduction;CC:extracellular region;MF:serine-type endopeptidase activity;	------	------	------	------	ENOG41115SZ	G:Carbohydrate transport and metabolism	sp|O23547|EXLB1_ARATH;	Expansin-like B1 OS=Arabidopsis thaliana OX=3702 GN=EXLB1 PE=2 SV=2;	PF01357;PF03330
TRINITY_DN12845_c0_g1	Inactive patatin-like protein [Actinidia chinensis var. chinensis]	3.49	13.35	1.395	GO:0016042;GO:0016787	BP:lipid catabolic process;MF:hydrolase activity;	------	------	------	------	COG3621	S:Function unknown	sp|Q93ZQ3|PLP9_ARATH;	Probable inactive patatin-like protein 9 OS=Arabidopsis thaliana OX=3702 GN=PLP9 PE=2 SV=1;	PF01734
TRINITY_DN12911_c0_g2	PREDICTED: em-like protein GEA6 [Beta vulgaris subsp. vulgaris]	0.15	0	18.915	GO:0009737;GO:0005829	BP:response to abscisic acid;CC:cytosol;	------	------	------	------	ENOG410YPWX	S:Function unknown	sp|P04568|EM1_WHEAT;	Em protein OS=Triticum aestivum OX=4565 GN=EM PE=2 SV=1;	PF00477
TRINITY_DN12951_c0_g1	Retrovirus-related Pol polyprotein from transposon 297 [Vitis vinifera]	1.605	0.215	3.94	GO:0015074;GO:0003676	BP:DNA integration;MF:nucleic acid binding;	------	------	------	------	COG2801	L:Replication, recombination and repair	sp|P0CT41|TF212_SCHPO;	Transposon Tf2-12 polyprotein OS=Schizosaccharomyces pombe;	PF08284;PF00078
TRINITY_DN12983_c0_g1	unnamed protein product [Triticum turgidum subsp. durum]	1190.45	398.405	1034.41	GO:0019941;GO:0016567;GO:0006511;GO:0005737;GO:0016021;GO:0005773;GO:0005634;GO:0005829;GO:0031625;GO:0031386	BP:modification-dependent protein catabolic process;BP:protein ubiquitination;BP:ubiquitin-dependent protein catabolic process;CC:cytoplasm;CC:integral component of membrane;CC:vacuole;CC:nucleus;CC:cytosol;MF:ubiquitin protein ligase binding;MF:protein tag;	K08770	UBC	------	------	------	------	sp|P0CG85|UBI1P_NICSY;	Polyubiquitin OS=Nicotiana sylvestris OX=4096 GN=UBI11 PE=2 SV=1;	PF00240;PF11976;PF14560
TRINITY_DN12985_c0_g1		43.61	7.18	1.755	------	------	------	------	------	------	------	------	------	------	------
TRINITY_DN1300_c0_g1	endoglucanase 1 [Actinidia deliciosa]	201.77	1003.41	697.92	GO:0030245;GO:0030246;GO:0008810	BP:cellulose catabolic process;MF:carbohydrate binding;MF:cellulase activity;	K01179	E3.2.1.4	map00500	Starch and sucrose metabolism	ENOG410XPC9	G:Carbohydrate transport and metabolism	sp|Q42059|GUN6_ARATH;	Endoglucanase 6 OS=Arabidopsis thaliana OX=3702 GN=At1g64390 PE=2 SV=2;	PF00759;PF09478
TRINITY_DN13015_c0_g1	uncharacterized protein LOC116212259 [Punica granatum]	0.155	0.785	3.505	------	------	------	------	------	------	------	------	sp|Q99315|YG31B_YEAST;	Transposon Ty3-G Gag-Pol polyprotein OS=Saccharomyces cerevisiae;	PF17917;PF17919;PF00665;PF17921
TRINITY_DN13058_c2_g2	Catalase isozyme [Actinidia chinensis var. chinensis]	1.89	5.195	41.355	GO:0042744;GO:0006979;GO:0046872;GO:0020037;GO:0004096	BP:hydrogen peroxide catabolic process;BP:response to oxidative stress;MF:metal ion binding;MF:heme binding;MF:catalase activity;	K03781	katE, CAT, catB, srpA	map00630;map00630;map00630;map00630	Glyoxylate and dicarboxylate metabolism;	COG0753	P:Inorganic ion transport and metabolism	sp|P49317|CATA3_NICPL;	Catalase isozyme 3 OS=Nicotiana plumbaginifolia OX=4092 GN=CAT3 PE=2 SV=1;	PF06628
TRINITY_DN13061_c0_g1	Glutathione S-transferase [Actinidia chinensis var. chinensis]	33.955	6.41	52.795	GO:0006749;GO:0005737;GO:0016740;GO:0004364	BP:glutathione metabolic process;CC:cytoplasm;MF:transferase activity;MF:glutathione transferase activity;	K00799	GST, gst	map00480	Glutathione metabolism	ENOG410XSIX	O:Posttranslational modification, protein turnover, chaperones	sp|P32110|GSTX6_SOYBN;	Probable glutathione S-transferase OS=Glycine max OX=3847 GN=HSP26-A PE=2 SV=1;	PF13410
TRINITY_DN13090_c0_g1	Polygalacturonase [Actinidia chinensis var. chinensis]	18.765	1.445	1.835	GO:0071555;GO:0005975;GO:0016021;GO:0005576;GO:0004650	BP:cell wall organization;BP:carbohydrate metabolic process;CC:integral component of membrane;CC:extracellular region;MF:polygalacturonase activity;	------	------	------	------	COG5434	M:Cell wall/membrane/envelope biogenesis	sp|A7PZL3|PGLR_VITVI;	Probable polygalacturonase OS=Vitis vinifera OX=29760 GN=GSVIVT00026920001 PE=1 SV=1;	PF00295;PF12708
TRINITY_DN13099_c0_g1	Aspartic proteinase [Actinidia chinensis var. chinensis]	3.14	0.75	7.17	GO:0004190	MF:aspartic-type endopeptidase activity;	------	------	------	------	ENOG410XNV7	O:Posttranslational modification, protein turnover, chaperones	sp|A2ZC67|ASP1_ORYSI;	Aspartic proteinase Asp1 OS=Oryza sativa subsp. indica OX=39946 GN=ASP1 PE=2 SV=2;	PF14543;PF14541;PF00026
TRINITY_DN13106_c0_g1	Zyxin like [Actinidia chinensis var. chinensis]	2.315	1.535	27.82	------	------	------	------	------	------	ENOG41118CH;ENOG41118CH	S:Function unknown;	------	------	------
TRINITY_DN13134_c0_g1	1-deoxy-D-xylulose-5-phosphate synthase [Actinidia chinensis var. chinensis]	17.675	24.08	4.82	GO:0016114;GO:0008661	BP:terpenoid biosynthetic process;MF:1-deoxy-D-xylulose-5-phosphate synthase activity;	K01662	dxs	map00730;map00730	Thiamine metabolism;	COG1154	U:Intracellular trafficking, secretion, and vesicular transport	sp|O78328|DXS_CAPAN;	Probable 1-deoxy-D-xylulose-5-phosphate synthase, chloroplastic OS=Capsicum annuum OX=4072 GN=TKT2 PE=2 SV=1;	PF13292;PF02779;PF02780;PF02775;PF00676;PF00456
TRINITY_DN13143_c0_g1		1.29	0.845	48.77	------	------	------	------	------	------	------	------	------	------	------
TRINITY_DN1314_c0_g1	NADP-dependent malic enzyme like [Actinidia chinensis var. chinensis]	3.695	0.335	23.25	GO:0006436;GO:0004830;GO:0051287;GO:0004471;GO:0046872;GO:0005524	BP:tryptophanyl-tRNA aminoacylation;MF:tryptophan-tRNA ligase activity;MF:NAD binding;MF:malate dehydrogenas;MF:metal ion binding;MF:ATP binding;	K00029	E1.1.1.40, maeB	map00620;map00620	Pyruvate metabolism;	COG0281	C:Energy production and conversion	sp|P12628|MAOX_PHAVU;	NADP-dependent malic enzyme OS=Phaseolus vulgaris OX=3885 GN=ME1 PE=2 SV=1;	PF03949;PF00390
TRINITY_DN13175_c0_g1	Late embryogenesis abundant protein [Actinidia chinensis var. chinensis]	0.25	0.365	8.04	GO:0016021	CC:integral component of membrane;	------	------	------	------	------	------	------	------	------
TRINITY_DN13177_c0_g1	IQ domain-containing protein [Actinidia chinensis var. chinensis]	3.89	5.1	16.905	GO:0016021	CC:integral component of membrane;	------	------	------	------	------	------	------	------	------
TRINITY_DN13192_c0_g1	Non-specific lipid-transfer protein [Actinidia chinensis var. chinensis]	28.895	34.1	6.265	GO:0006869;GO:0008289	BP:lipid transport;MF:lipid binding;	------	------	------	------	------	------	sp|A0A2J6KL39|NLTP_LACSA;	Non-specific lipid-transfer protein Lac s 1 OS=Lactuca sativa OX=4236 GN=LSAT_1X82001 PE=1 SV=1;	PF00234;PF14368
TRINITY_DN13207_c0_g2	Hydrogenase nickel incorporation protein HypA, partial [Actinidia chinensis var. chinensis]	1.65	0.485	7.08	GO:0016021;GO:0008270	CC:integral component of membrane;MF:zinc ion binding;	------	------	------	------	COG5183	O:Posttranslational modification, protein turnover, chaperones	------	------	------
TRINITY_DN13238_c0_g1	Regulatory protein [Actinidia chinensis var. chinensis]	8.26	2.41	36.285	------	------	------	------	------	------	ENOG410ZAMQ	S:Function unknown	------	------	------
TRINITY_DN13249_c0_g1	Oligopeptide transporter like [Actinidia chinensis var. chinensis]	0.28	0.15	8.54	GO:0055085;GO:0016021;GO:0005887;GO:0005886;GO:0035673	BP:transmembrane transport;CC:integral component of membrane;CC:integral component of plasma membrane;CC:plasma membrane;MF:oligopeptide transmembrane transporter activity;	------	------	------	------	ENOG410XNZC	S:Function unknown	sp|O04514|OPT2_ARATH;	Oligopeptide transporter 2 OS=Arabidopsis thaliana OX=3702 GN=OPT2 PE=2 SV=2;	PF03169
TRINITY_DN13267_c0_g2	Remorin like [Actinidia chinensis var. chinensis]	15.28	7.73	81.36	GO:0003677	MF:DNA binding;	------	------	------	------	ENOG410YI71	S:Function unknown	sp|P93788|REMO_SOLTU;	Remorin OS=Solanum tuberosum OX=4113 PE=1 SV=1;	PF03763;PF03766
TRINITY_DN13267_c0_g3	PREDICTED: remorin-like [Oryza brachyantha]	0.1	0.145	3.455	------	------	------	------	------	------	ENOG410YI71	S:Function unknown	sp|P93788|REMO_SOLTU;	Remorin OS=Solanum tuberosum OX=4113 PE=1 SV=1;	PF03763
TRINITY_DN13311_c0_g1	T26F17.17 [Arabidopsis thaliana]	0.9	8.59	1.85	GO:0015074;GO:0016301;GO:0008270;GO:0003676	BP:DNA integration;MF:kinase activity;MF:zinc ion binding;MF:nucleic acid binding;	------	------	------	------	ENOG410XS4D;ENOG410XS4D	S:Function unknown;	sp|P10978|POLX_TOBAC;	Retrovirus-related Pol polyprotein from transposon TNT 1-94 OS=Nicotiana tabacum OX=4097 PE=2 SV=1;	PF07727
TRINITY_DN13316_c0_g1	Protein TIFY 10b like [Actinidia chinensis var. chinensis]	3.39	0.39	17.03	GO:2000022;GO:0009611;GO:0031347;GO:0005634	BP:regulation of jasmonic acid mediated signaling pathway;BP:response to wounding;BP:regulation of defense response;CC:nucleus;	K13464	JAZ	map04075	Plant hormone signal transduction	ENOG410ZDCD;ENOG410ZDCD	S:Function unknown;	sp|Q9S7M2|TI10B_ARATH;	Protein TIFY 10B OS=Arabidopsis thaliana OX=3702 GN=TIFY10B PE=1 SV=1;	PF06200;PF09425
TRINITY_DN13318_c0_g1	Protein DOWNY MILDEW RESISTANCE like [Actinidia chinensis var. chinensis]	7.85	0.54	21.65	GO:0046872;GO:0045486;GO:0051213;GO:0016491	MF:metal ion binding;MF:naringenin 3-dioxygenase activity;MF:dioxygenase activity;MF:oxidoreductase activity;	------	------	------	------	COG3491	S:Function unknown	sp|Q9FLV0|DMR6_ARATH;	Protein DOWNY MILDEW RESISTANCE 6 OS=Arabidopsis thaliana OX=3702 GN=DMR6 PE=1 SV=1;	PF14226;PF03171
TRINITY_DN13319_c0_g1	Zinc finger protein [Actinidia chinensis var. chinensis]	2.005	5.025	0.495	GO:0005634;GO:0008270	CC:nucleus;MF:zinc ion binding;	------	------	------	------	ENOG4111DUW	S:Function unknown	sp|Q9C9F4|COLX_ARATH;	Putative zinc finger protein At1g68190 OS=Arabidopsis thaliana OX=3702 GN=At1g68190 PE=2 SV=1;	PF06203;PF00643
TRINITY_DN13323_c0_g1	Protein LURP-one-related like [Actinidia chinensis var. chinensis]	3.855	0.92	18.26	------	------	------	------	------	------	ENOG4111AYF	S:Function unknown	sp|A0MFL4|LOR17_ARATH;	Protein LURP-one-related 17 OS=Arabidopsis thaliana OX=3702 GN=At5g41590 PE=2 SV=2;	PF04525
TRINITY_DN13331_c0_g1	Translation initiation factor IF-2 like [Actinidia chinensis var. chinensis]	4.28	0.755	5.26	GO:0016853;GO:0003743	MF:isomerase activity;MF:translation initiation factor activity;	------	------	------	------	ENOG41119H5;ENOG41119H5	S:Function unknown;	------	------	------
TRINITY_DN1333_c0_g1	Major allergen Pru ar like [Actinidia chinensis var. chinensis]	39.87	5.905	58.22	GO:0006952;GO:0009738;GO:0038023;GO:0004864;GO:0010427	BP:defense response;BP:abscisic acid-activated signaling pathway;MF:signaling receptor activity;MF:protein phosphatase inhibitor activity;MF:abscisic acid binding;	------	------	------	------	ENOG410ZD18	S:Function unknown	sp|O50001|PRU1_PRUAR;	Major allergen Pru ar 1 OS=Prunus armeniaca OX=36596 PE=1 SV=1;	PF00407
TRINITY_DN1333_c0_g2	Major allergen Pru ar like [Actinidia chinensis var. chinensis]	62.555	41.475	326.44	GO:0006952;GO:0009738;GO:0038023;GO:0004864;GO:0010427	BP:defense response;BP:abscisic acid-activated signaling pathway;MF:signaling receptor activity;MF:protein phosphatase inhibitor activity;MF:abscisic acid binding;	------	------	------	------	ENOG410ZD18	S:Function unknown	sp|O50001|PRU1_PRUAR;	Major allergen Pru ar 1 OS=Prunus armeniaca OX=36596 PE=1 SV=1;	PF00407
TRINITY_DN13341_c0_g1	Miraculin like [Actinidia chinensis var. chinensis]	17.205	1.73	60.24	GO:0004866	MF:endopeptidase inhibitor activity;	------	------	------	------	ENOG410YHN1	O:Posttranslational modification, protein turnover, chaperones	sp|P13087|MIRA_SYNDU;	Miraculin OS=Synsepalum dulcificum OX=3743 PE=1 SV=3;	PF00197
TRINITY_DN1334_c0_g2		4.15	0.91	1.175	------	------	------	------	------	------	------	------	------	------	------
TRINITY_DN13367_c0_g1		6.605	11.625	0.245	------	------	------	------	------	------	------	------	------	------	------
TRINITY_DN13411_c0_g1	Cytochrome P450 711A1 like [Actinidia chinensis var. chinensis]	12.12	0.775	0.5	GO:0016021;GO:0005506;GO:0016705;GO:0004497;GO:0020037	CC:integral component of membrane;MF:iron ion binding;MF:oxidoreductase activity, acting on paired donors, with incorporation or reduction of molecular oxygen;MF:monooxygenase activity;MF:heme binding;	K20771	CYP711A1	------	------	COG2124	Q:Secondary metabolites biosynthesis, transport and catabolism	sp|B9DFU2|MAX1_ARATH;	Cytochrome P450 711A1 OS=Arabidopsis thaliana OX=3702 GN=CYP711A1 PE=2 SV=1;	PF00067
TRINITY_DN13428_c0_g1	Ganglioside-induced differentiation-associated protein [Actinidia chinensis var. chinensis]	62.565	24.13	2.125	GO:0016021	CC:integral component of membrane;	------	------	------	------	COG2110	S:Function unknown	sp|Q7JUR6|GDAP2_DROME;	Protein GDAP2 homolog OS=Drosophila melanogaster OX=7227 GN=Gdap2 PE=2 SV=1;	PF13716
TRINITY_DN13443_c0_g1	Slit 2 protein like [Actinidia chinensis var. chinensis]	12.565	12.12	33.815	GO:0016021	CC:integral component of membrane;	------	------	------	------	ENOG410YPGF	S:Function unknown	------	------	------
TRINITY_DN13446_c0_g1	Pectinesterase inhibitor domain protein [Actinidia chinensis var. chinensis]	86.18	24.12	135.24	GO:0043086;GO:0004857	BP:negative regulation of catalytic activity;MF:enzyme inhibitor activity;	------	------	------	------	ENOG410YKJY	S:Function unknown	sp|P17407|21KD_DAUCA;	21 kDa protein OS=Daucus carota OX=4039 PE=2 SV=1;	PF04043
TRINITY_DN13452_c0_g2	Inositol-tetrakisphosphate 1-kinase [Actinidia chinensis var. chinensis]	13.175	6.745	24.53	GO:0052746;GO:0009611;GO:0032957;GO:0005737;GO:0005634;GO:0047325;GO:0000287;GO:0005524;GO:0052725;GO:0052726	BP:inositol phosphorylation;BP:response to wounding;BP:inositol trisphosphate metabolic process;CC:cytoplasm;CC:nucleus;MF:inositol tetrakisphosphate 1-kinase activity;MF:magnesium ion binding;MF:ATP binding;MF:inositol-1,3,4-trisphosphate 6-kinase activity;MF:inositol-1,3,4-trisphosphate 5-kinase activity;	K00913	ITPK1	map04070;map04070	Phosphatidylinositol signaling system;	ENOG4110KIK	G:Carbohydrate transport and metabolism	sp|Q9SUG3|ITPK3_ARATH;	Inositol-tetrakisphosphate 1-kinase 3 OS=Arabidopsis thaliana OX=3702 GN=ITPK3 PE=1 SV=2;	PF05770;PF17927
TRINITY_DN13465_c0_g1	CBL-interacting serine/threonine-protein kinase [Actinidia chinensis var. chinensis]	6.47	4.605	22.37	GO:0007165;GO:0016021;GO:0004674;GO:0005524	BP:signal transduction;CC:integral component of membrane;MF:protein serine/threonine kinase activity;MF:ATP binding;	------	------	------	------	COG0515	S:Function unknown	sp|O22932|CIPKB_ARATH;	CBL-interacting serine/threonine-protein kinase 11 OS=Arabidopsis thaliana OX=3702 GN=CIPK11 PE=1 SV=1;	PF00069;PF07714;PF03822;PF14531
TRINITY_DN13485_c0_g1	Salicylate carboxymethyltransferase [Actinidia chinensis var. chinensis]	25.255	0.28	0.015	GO:0032259;GO:0008168;GO:0008938;GO:0008757	BP:methylation;MF:methyltransferase activity;MF:nicotinate N-methyltransferase activity;MF:S-adenosylmethionine-dependent methyltransferase activity;	K21483	SAMT	------	------	ENOG4112BHH	S:Function unknown	sp|Q9SPV4|SAMT_CLABR;	Salicylate carboxymethyltransferase OS=Clarkia breweri OX=36903 GN=SAMT PE=1 SV=1;	PF03492
TRINITY_DN1348_c0_g1	LysM domain receptor-like kinase [Actinidia chinensis var. chinensis]	2.195	1.255	8.805	GO:0016021;GO:0005509;GO:0005524;GO:0004672	CC:integral component of membrane;MF:calcium ion binding;MF:ATP binding;MF:protein kinase activity;	K04733	IRAK4	------	------	COG0515	T:Signal transduction mechanisms	sp|O64825|LYK4_ARATH;	LysM domain receptor-like kinase 4 OS=Arabidopsis thaliana OX=3702 GN=LYK4 PE=1 SV=1;	PF00069;PF07714;PF01476
TRINITY_DN13507_c0_g1	Secretagogin like [Actinidia chinensis var. chinensis]	13.17	4.195	27.275	GO:0005509	MF:calcium ion binding;	------	------	------	------	ENOG4111GM0	S:Function unknown	------	------	PF13499;PF13405;PF00036
TRINITY_DN13515_c0_g1	Protochlorophyllide reductase [Actinidia chinensis var. chinensis]	1.92	6.25	0.44	GO:0015995;GO:0015979;GO:0009507;GO:0016630	BP:chlorophyll biosynthetic process;BP:photosynthesis;CC:chloroplast;MF:protochlorophyllide reductase activity;	K00218	por	map00860	Porphyrin and chlorophyll metabolism	COG1028	O:Posttranslational modification, protein turnover, chaperones	sp|Q41249|PORA_CUCSA;	Protochlorophyllide reductase, chloroplastic OS=Cucumis sativus OX=3659 GN=PORA PE=2 SV=1;	PF00106;PF13561;PF08659
TRINITY_DN13519_c0_g3	7-deoxyloganetin glucosyltransferase-like [Camellia sinensis]	5.745	6.01	0.305	GO:0016758	MF:transferase activity, transferring hexosyl groups;	------	------	------	------	COG1819	S:Function unknown	sp|F8WLS6|UGT6_CATRO;	7-deoxyloganetin glucosyltransferase OS=Catharanthus roseus OX=4058 GN=UGT85A23 PE=1 SV=1;	PF00201
TRINITY_DN1351_c1_g1	Phospholipase A I like [Actinidia chinensis var. chinensis]	27.19	84.665	47.45	GO:0016042;GO:0050832;GO:0009695;GO:0009507;GO:0016787;GO:0004620;GO:0047372	BP:lipid catabolic process;BP:defense response to fungus;BP:jasmonic acid biosynthetic process;CC:chloroplast;MF:hydrolase activity;MF:phospholipase activity;MF:acylglycerol lipase activity;	------	------	------	------	ENOG410XQXJ	S:Function unknown	sp|F4HX15|LPAI_ARATH;	Phospholipase A I OS=Arabidopsis thaliana OX=3702 GN=PLA1 PE=3 SV=1;	PF01734;PF00514;PF13855;PF13646;PF12799
TRINITY_DN13536_c0_g1	WRKY transcription factor [Actinidia chinensis var. chinensis]	0.45	0.315	3.865	GO:0005634;GO:0003700;GO:0043565	CC:nucleus;MF:transcription factor activity, sequence-specific DNA binding;MF:sequence-specific DNA binding;	------	------	------	------	ENOG410YDVM	K:Transcription	sp|Q9C519|WRKY6_ARATH;	WRKY transcription factor 6 OS=Arabidopsis thaliana OX=3702 GN=WRKY6 PE=1 SV=1;	PF03106
TRINITY_DN13544_c0_g2	F-box protein [Actinidia chinensis var. chinensis]	0.955	0.175	11.085	GO:0019218;GO:0016021;GO:0019005	BP:regulation of steroid metabolic process;CC:integral component of membrane;CC:SCF ubiquitin ligase complex;	------	------	------	------	ENOG410YK80	S:Function unknown	sp|Q9XIN8|FB119_ARATH;	F-box protein At2g27310 OS=Arabidopsis thaliana OX=3702 GN=At2g27310 PE=2 SV=1;	------
TRINITY_DN13555_c0_g1	GDP-fucose protein like [Actinidia chinensis var. chinensis]	10.9	25.325	3.04	GO:0006004;GO:0016021;GO:0046922;GO:0016757	BP:fucose metabolic process;CC:integral component of membrane;MF:peptide-O-fucosyltransferase activity;MF:transferase activity, transferring glycosyl groups;	K03691	POFUT	map00514	Other types of O-glycan biosynthesis	ENOG410YQA9	S:Function unknown	sp|Q9FK30|OFT36_ARATH;	O-fucosyltransferase 36 OS=Arabidopsis thaliana OX=3702 GN=OFUT36 PE=2 SV=1;	------
TRINITY_DN1356_c0_g1	Receptor-like serine/threonine-protein kinase [Actinidia chinensis var. chinensis]	2.76	2.03	12.57	GO:0016021;GO:0005524;GO:0004672	CC:integral component of membrane;MF:ATP binding;MF:protein kinase activity;	------	------	------	------	COG0515	T:Signal transduction mechanisms	sp|O64639|Y2559_ARATH;	Receptor-like serine/threonine-protein kinase At2g45590 OS=Arabidopsis thaliana OX=3702 GN=At2g45590 PE=2 SV=1;	PF00069;PF07714
TRINITY_DN13571_c0_g1	Non-specific phospholipase [Actinidia chinensis var. chinensis]	26.33	6.64	23.9	GO:0009395;GO:0006073;GO:0005618;GO:0048046;GO:0016762;GO:0016788;GO:0004553	BP:phospholipid catabolic process;BP:cellular glucan metabolic process;CC:cell wall;CC:apoplast;MF:xylogluca;MF:hydrolase activity, acting on ester bonds;MF:hydrolase activity, hydrolyzing O-glycosyl compounds;	K01114	plc	map00565;map00565;map00565	Ether lipid metabolism;	COG3511	M:Cell wall/membrane/envelope biogenesis	sp|Q9SRQ6|NPC3_ARATH;	Non-specific phospholipase C3 OS=Arabidopsis thaliana OX=3702 GN=NPC3 PE=2 SV=1;	PF04185
TRINITY_DN13578_c0_g1	Receptor-like serine/threonine-protein kinase [Actinidia chinensis var. chinensis]	5.795	14.455	2.915	GO:0006468;GO:0005886;GO:0004675;GO:0005524;GO:0004672	BP:protein phosphorylation;CC:plasma membrane;MF:transmembrane receptor protein serine/threonine kinase activity;MF:ATP binding;MF:protein kinase activity;	------	------	------	------	COG0515	T:Signal transduction mechanisms	sp|Q9LK03|PERK2_ARATH;	Proline-rich receptor-like protein kinase PERK2 OS=Arabidopsis thaliana OX=3702 GN=PERK2 PE=2 SV=3;	PF00069;PF07714
TRINITY_DN13589_c0_g1	Late embryogenesis abundant protein [Actinidia chinensis var. chinensis]	1.76	0.465	17.4	GO:0016021;GO:0016301	CC:integral component of membrane;MF:kinase activity;	------	------	------	------	ENOG4111A3K	S:Function unknown	------	------	------
TRINITY_DN13601_c0_g2	Ubiquitin-conjugating enzyme E2 like [Actinidia chinensis var. chinensis]	2.515	0	5.93	GO:0016021;GO:0005524;GO:0004672	CC:integral component of membrane;MF:ATP binding;MF:protein kinase activity;	------	------	------	------	ENOG41115ZU	S:Function unknown	------	------	------
TRINITY_DN13622_c0_g1	Alpha-xylosidase [Actinidia chinensis var. chinensis]	25.25	14.85	4.615	GO:0005975;GO:0030246;GO:0004553	BP:carbohydrate metabolic process;MF:carbohydrate binding;MF:hydrolase activity, hydrolyzing O-glycosyl compounds;	------	------	------	------	------	------	sp|Q9S7Y7|XYL1_ARATH;	Alpha-xylosidase 1 OS=Arabidopsis thaliana OX=3702 GN=XYL1 PE=1 SV=1;	PF01055;PF16863;PF13802
TRINITY_DN13643_c0_g1	AAA-ATPase [Actinidia chinensis var. chinensis]	11.2	12.18	40.9	GO:0016021;GO:0005524	CC:integral component of membrane;MF:ATP binding;	K08900	BCS1	------	------	------	------	sp|F4IJ77|AATP4_ARATH;	AAA-ATPase At2g46620 OS=Arabidopsis thaliana OX=3702 GN=At2g46620 PE=2 SV=1;	PF00004;PF14363;PF13191
TRINITY_DN13648_c0_g1	hypothetical protein CEY00_Acc23525 [Actinidia chinensis var. chinensis]	0.585	0.64	8.125	------	------	------	------	------	------	ENOG410YQZK	S:Function unknown	sp|Q9SGS5|Y1607_ARATH;	Uncharacterized protein At1g76070 OS=Arabidopsis thaliana OX=3702 GN=At1g76070 PE=1 SV=1;	------
TRINITY_DN13671_c0_g1		93.54	21.595	6.51	------	------	------	------	------	------	------	------	------	------	------
TRINITY_DN13673_c0_g1	Amelogenin, X like [Actinidia chinensis var. chinensis]	12.96	5.42	35.505	------	------	------	------	------	------	ENOG411269M;ENOG411269M	S:Function unknown;	------	------	------
TRINITY_DN13673_c0_g2		16.03	7.19	38.495	------	------	------	------	------	------	------	------	------	------	------
TRINITY_DN13680_c0_g1	Auxin-induced protein like [Actinidia chinensis var. chinensis]	6.005	0.465	9.15	GO:0006355;GO:0009734;GO:0005634	BP:regulation of transcription, DNA-templated;BP:auxin-activated signaling pathway;CC:nucleus;	K14484	IAA	map04075	Plant hormone signal transduction	ENOG410YIDV	S:Function unknown	sp|O24542|AX22D_VIGRR;	Auxin-induced protein 22D OS=Vigna radiata var. radiata OX=3916 GN=AUX22D PE=2 SV=1;	PF02309
TRINITY_DN1368_c0_g1	Phenylalanine ammonia-lyase [Actinidia chinensis var. chinensis]	8.685	3.975	31.815	GO:0009800;GO:0006559;GO:0005737;GO:0032991;GO:0045548	BP:cinnamic acid biosynthetic process;BP:L-phenylalanine catabolic process;CC:cytoplasm;CC:macromolecular complex;MF:phenylalanine ammonia-lyase activity;	------	------	------	------	COG2986	E:Amino acid transport and metabolism	sp|P45729|PAL3_PETCR;	Phenylalanine ammonia-lyase 3 OS=Petroselinum crispum OX=4043 GN=PAL3 PE=2 SV=1;	PF00221
TRINITY_DN1371_c0_g2	Linoleate 9S-lipoxygenase [Actinidia chinensis var. chinensis]	1.225	0.21	26.905	GO:0031408;GO:0046872;GO:0016702	BP:oxylipin biosynthetic process;MF:metal ion binding;MF:oxidoreductase activity, acting on single donors with incorporation of molecular oxygen, incorporation of two atoms of oxygen;	K15718	LOX1_5	map00591	Linoleic acid metabolism	ENOG410YN4N	S:Function unknown	sp|Q43191|LOX15_SOLTU;	Probable linoleate 9S-lipoxygenase 5 OS=Solanum tuberosum OX=4113 GN=LOX1.5 PE=2 SV=1;	PF00305;PF01477
TRINITY_DN13721_c0_g2	Glucan endo-1,3-beta-glucosidase [Actinidia chinensis var. chinensis]	3.815	1.205	0.215	GO:0005975;GO:0046658;GO:0016021;GO:0016787;GO:0004553	BP:carbohydrate metabolic process;CC:anchored component of plasma membrane;CC:integral component of membrane;MF:hydrolase activity;MF:hydrolase activity, hydrolyzing O-glycosyl compounds;	------	------	------	------	ENOG410Y19Y	S:Function unknown	sp|O65399|E131_ARATH;	Glucan endo-1,3-beta-glucosidase 1 OS=Arabidopsis thaliana OX=3702 GN=At1g11820 PE=2 SV=3;	PF07983
TRINITY_DN13726_c0_g1	Expansin-like [Actinidia chinensis var. chinensis]	5.995	1.6	37.885	GO:0019953;GO:0016021;GO:0005576;GO:0009506;GO:0009505	BP:sexual reproduction;CC:integral component of membrane;CC:extracellular region;CC:plasmodesma;CC:plant-type cell wall;	------	------	------	------	ENOG410YDTV	G:Carbohydrate transport and metabolism	sp|Q9SVE5|EXLA2_ARATH;	Expansin-like A2 OS=Arabidopsis thaliana OX=3702 GN=EXLA2 PE=2 SV=1;	PF01357;PF03330
TRINITY_DN1374_c1_g1	Carboxylesterase 13 [Actinidia chinensis var. chinensis]	9.915	5.205	18.995	GO:0016787	MF:hydrolase activity;	------	------	------	------	COG0657	I:Lipid transport and metabolism	sp|I4DST9|TCEA2_TULGE;	Tuliposide A-converting enzyme 2, chloroplastic OS=Tulipa gesneriana OX=13306 GN=TCEA2 PE=1 SV=1;	PF07859;PF00135
TRINITY_DN13764_c0_g2	Proline and serine-rich protein [Actinidia chinensis var. chinensis]	33.785	54.725	269.925	GO:0016021;GO:0016301;GO:0016740	CC:integral component of membrane;MF:kinase activity;MF:transferase activity;	------	------	------	------	ENOG410Z7VW	S:Function unknown	------	------	------
TRINITY_DN13778_c0_g1	Cytochrome P450 81E8 like [Actinidia chinensis var. chinensis]	1.375	0.925	8.595	GO:0098542;GO:0016020;GO:0016021;GO:0004497;GO:0020037;GO:0016709;GO:0033773;GO:0016705;GO:0005506	BP:defense response to other organism;CC:membrane;CC:integral component of membrane;MF:monooxygenase activity;MF:heme binding;MF:oxidoreductase activity, acting on paired donors, with incorporation or reduction of molecular oxygen, NA;MF:isoflavone 2'-hydroxylase activity;MF:oxidoreductase activity, acting on paired donors, with incorporation or reduction of molecular oxygen;MF:iron ion binding;	------	------	------	------	COG2124	Q:Secondary metabolites biosynthesis, transport and catabolism	sp|P93147|C81E1_GLYEC;	Isoflavone 2'-hydroxylase OS=Glycyrrhiza echinata OX=46348 GN=CYP81E1 PE=1 SV=2;	PF00067
TRINITY_DN13794_c0_g1	Anion transporter 6 like [Actinidia chinensis var. chinensis]	3.92	2.475	8.43	GO:0016021;GO:0022857	CC:integral component of membrane;MF:transmembrane transporter activity;	K08193	SLC17A	------	------	ENOG410XPWC	S:Function unknown	sp|Q3E9A0|ANTR6_ARATH;	Probable anion transporter 6, chloroplastic OS=Arabidopsis thaliana OX=3702 GN=ANTR6 PE=2 SV=1;	PF07690
TRINITY_DN13796_c0_g1	Protein LONGIFOLIA like [Actinidia chinensis var. chinensis]	3.695	13.79	10.05	GO:0051513	BP:regulation of monopolar cell growth;	------	------	------	------	ENOG410Z09A	S:Function unknown	sp|Q9LF24|LNG1_ARATH;	Protein LONGIFOLIA 1 OS=Arabidopsis thaliana OX=3702 GN=LNG1 PE=1 SV=1;	PF14309;PF14383
TRINITY_DN13823_c0_g1	hypothetical protein F0562_031502 [Nyssa sinensis]	1.14	0.82	13.26	------	------	------	------	------	------	------	------	------	------	------
TRINITY_DN13837_c0_g1	L-idonate 5-dehydrogenase [Actinidia chinensis var. chinensis]	82.395	50.15	12.265	GO:0046183;GO:0102198;GO:0008270;GO:0016491	BP:L-idonate catabolic process;MF:L-idonate 5-dehydrogenase activit;MF:zinc ion binding;MF:oxidoreductase activity;	K00008;K19635	SORD, gutB;E1.1.1.366	map00040;map00040	Pentose and glucuronate interconversions;	COG1063	E:Amino acid transport and metabolism	sp|Q1PSI9|IDND_VITVI;	L-idonate 5-dehydrogenase OS=Vitis vinifera OX=29760 GN=VIT_16s0100g00290 PE=1 SV=2;	PF08240;PF00107;PF16912;PF13602
TRINITY_DN13848_c0_g1	Glycerate 2-kinase [Actinidia chinensis var. chinensis]	1.64	1.65	6.6	GO:0016301	MF:kinase activity;	------	------	------	------	ENOG4110NMN	S:Function unknown	sp|Q8RX56|UNC13_ARATH;	Protein unc-13 homolog OS=Arabidopsis thaliana OX=3702 GN=PATROL1 PE=2 SV=1;	PF05664
TRINITY_DN13849_c0_g1	hypothetical protein TEA_002760 [Camellia sinensis var. sinensis]	1.625	0.315	2.01	GO:0016021;GO:0004674;GO:0005524	CC:integral component of membrane;MF:protein serine/threonine kinase activity;MF:ATP binding;	------	------	------	------	COG0515	S:Function unknown	sp|Q9LW83|CE101_ARATH;	G-type lectin S-receptor-like serine/threonine-protein kinase CES101 OS=Arabidopsis thaliana OX=3702 GN=CES101 PE=2 SV=2;	PF07714;PF00069;PF01453;PF11883;PF08276
TRINITY_DN1384_c0_g1	DUF21 domain-containing protein [Actinidia chinensis var. chinensis]	5.6	19.135	13.42	GO:0016021	CC:integral component of membrane;	K16302	CNNM	------	------	COG1253	P:Inorganic ion transport and metabolism	sp|Q67XQ0|Y4424_ARATH;	DUF21 domain-containing protein At4g14240 OS=Arabidopsis thaliana OX=3702 GN=CBSDUF1 PE=1 SV=1;	PF01595
TRINITY_DN13850_c0_g1	Protein IQ-DOMAIN like [Actinidia chinensis var. chinensis]	9.605	6.735	0.71	------	------	------	------	------	------	ENOG410YG6W	S:Function unknown	sp|B9DFU2|MAX1_ARATH;	Cytochrome P450 711A1 OS=Arabidopsis thaliana OX=3702 GN=CYP711A1 PE=2 SV=1;	PF13178
TRINITY_DN13867_c0_g1	Peroxidase [Actinidia chinensis var. chinensis]	7.125	3.435	0.13	GO:0006979;GO:0042744;GO:0005576;GO:0020037;GO:0046872;GO:0004601	BP:response to oxidative stress;BP:hydrogen peroxide catabolic process;CC:extracellular region;MF:heme binding;MF:metal ion binding;MF:peroxidase activity;	K00430	E1.11.1.7	map00940	Phenylpropanoid biosynthesis	ENOG410YC4V	G:Carbohydrate transport and metabolism	sp|Q42517|PERN_ARMRU;	Peroxidase N OS=Armoracia rusticana OX=3704 GN=HRPN PE=2 SV=1;	PF00141
TRINITY_DN13917_c0_g1	cytochrome P450 CYP72A219-like isoform X4 [Camellia sinensis]	199.45	440.42	132.76	GO:0016021;GO:0005506;GO:0016705;GO:0004497;GO:0020037	CC:integral component of membrane;MF:iron ion binding;MF:oxidoreductase activity, acting on paired donors, with incorporation or reduction of molecular oxygen;MF:monooxygenase activity;MF:heme binding;	------	------	------	------	COG2124	Q:Secondary metabolites biosynthesis, transport and catabolism	sp|H2DH21|C7A29_PANGI;	Cytochrome P450 CYP72A219 OS=Panax ginseng OX=4054 PE=2 SV=1;	------
TRINITY_DN13962_c0_g1	Pre-mRNA-splicing factor like [Actinidia chinensis var. chinensis]	25.39	18.055	65.855	GO:0016021	CC:integral component of membrane;	------	------	------	------	------	------	------	------	------
TRINITY_DN14014_c0_g1	Choline kinase [Actinidia chinensis var. chinensis]	6.005	3.135	19.725	GO:0016301;GO:0004305	MF:kinase activity;MF:ethanolamine kinase activity;	K14156	CHK	map00564	Glycerophospholipid metabolism	COG0510	M:Cell wall/membrane/envelope biogenesis	sp|Q9M9H6|CK1_ARATH;	Probable choline kinase 1 OS=Arabidopsis thaliana OX=3702 GN=CK1 PE=2 SV=1;	PF01633;PF01636;PF02958
TRINITY_DN14070_c0_g1	Glutamate receptor 3.6 like [Actinidia chinensis var. chinensis]	14.32	5.03	1.625	GO:0016021;GO:0005886;GO:0038023;GO:0015276	CC:integral component of membrane;CC:plasma membrane;MF:signaling receptor activity;MF:ligand-gated ion channel activity;	K05387	GRIP	------	------	ENOG410XQQV	S:Function unknown	sp|Q84W41|GLR36_ARATH;	Glutamate receptor 3.6 OS=Arabidopsis thaliana OX=3702 GN=GLR3.6 PE=2 SV=1;	PF01094;PF00060;PF00497;PF13458;PF10613
TRINITY_DN14079_c0_g1	putative leucine-rich repeat-containing, plant-type, leucine-rich repeat domain, L [Rosa chinensis]	24.5	82.13	128.745	------	------	------	------	------	------	ENOG410Y973	S:Function unknown	sp|Q9LHF1|LRX4_ARATH;	Leucine-rich repeat extensin-like protein 4 OS=Arabidopsis thaliana OX=3702 GN=LRX4 PE=1 SV=1;	PF08263;PF13855
TRINITY_DN1407_c0_g1	Transcription factor bHLH30 like [Actinidia chinensis var. chinensis]	50.52	9.035	107.76	GO:0046983	MF:protein dimerization activity;	------	------	------	------	ENOG410ZKSM	K:Transcription	sp|Q9S7Y1|BH030_ARATH;	Transcription factor bHLH30 OS=Arabidopsis thaliana OX=3702 GN=BHLH30 PE=1 SV=1;	PF00010
TRINITY_DN14095_c0_g1	elongation factor 1-alpha [Hylocereus polyrhizus]	0.59	0.035	13.245	GO:0006396;GO:0003746;GO:0003924;GO:0004000;GO:0005525	BP:RNA processing;MF:translation elongation factor activity;MF:GTPase activity;MF:adenosine deaminase activity;MF:GTP binding;	K03231	EEF1A	map03013	RNA transport	COG5256	J:Translation, ribosomal structure and biogenesis	sp|Q01520|EF1A_PODAS;	Elongation factor 1-alpha OS=Podospora anserina OX=2587412 GN=TEF PE=3 SV=1;	PF00009;PF03143;PF03144;PF01926
TRINITY_DN14117_c0_g1	Invertase [Actinidia chinensis var. chinensis]	1.59	10.48	3.39	GO:0004857;GO:0046910;GO:0030599	MF:enzyme inhibitor activity;MF:pectinesterase inhibitor activity;MF:pectinesterase activity;	------	------	------	------	ENOG410YUTE	S:Function unknown	sp|Q8GT41|PLA1_PLAAC;	Putative invertase inhibitor OS=Platanus acerifolia OX=140101 PE=1 SV=1;	PF04043
TRINITY_DN14150_c0_g3		0.335	2.505	1.185	------	------	------	------	------	------	------	------	------	------	------
TRINITY_DN14178_c0_g1	Phosphate transporter like [Actinidia chinensis var. chinensis]	1.33	0.2	0.505	GO:0006817;GO:0016036;GO:0006799;GO:0048016;GO:0005737;GO:0005794;GO:0016021;GO:0005802;GO:0005886;GO:0000822;GO:0015114	BP:phosphate ion transport;BP:cellular response to phosphate starvation;BP:polyphosphate biosynthetic process;BP:inositol phosphate-mediated signaling;CC:cytoplasm;CC:Golgi apparatus;CC:integral component of membrane;CC:trans-Golgi network;CC:plasma membrane;MF:inositol hexakisphosphate binding;MF:phosphate ion transmembrane transporter activity;	------	------	------	------	COG5409	T:Signal transduction mechanisms	sp|Q8S403|PHO1_ARATH;	Phosphate transporter PHO1 OS=Arabidopsis thaliana OX=3702 GN=PHO1 PE=1 SV=1;	PF03105
TRINITY_DN14195_c0_g1	non-functional NADPH-dependent codeinone reductase 2-like [Camellia sinensis]	51.15	22.585	8.29	GO:0016491	MF:oxidoreductase activity;	K22374	DMAS1	------	------	COG0656	S:Function unknown	sp|Q9SQ64|COR2_PAPSO;	Non-functional NADPH-dependent codeinone reductase 2 OS=Papaver somniferum OX=3469 GN=COR2 PE=1 SV=1;	PF00248
TRINITY_DN14211_c0_g1	xyloglucan endotransglucosylase/hydrolase 14 [Actinidia deliciosa]	11.205	2.45	27.705	GO:0042546;GO:0071555;GO:0010411;GO:0005618;GO:0048046;GO:0016762;GO:0004553	BP:cell wall biogenesis;BP:cell wall organization;BP:xyloglucan metabolic process;CC:cell wall;CC:apoplast;MF:xylogluca;MF:hydrolase activity, hydrolyzing O-glycosyl compounds;	K08235	E2.4.1.207	------	------	ENOG4111G24	G:Carbohydrate transport and metabolism	sp|Q38908|XTH30_ARATH;	Probable xyloglucan endotransglucosylase/hydrolase protein 30 OS=Arabidopsis thaliana OX=3702 GN=XTH30 PE=2 SV=2;	PF00722;PF06955
TRINITY_DN14225_c0_g1		19.1	9.24	41.275	------	------	------	------	------	------	------	------	------	------	------
TRINITY_DN14259_c0_g1	Extra-large guanine nucleotide-binding protein like [Actinidia chinensis var. chinensis]	0.59	0.22	4.53	------	------	------	------	------	------	ENOG4111PSV	S:Function unknown	sp|O80462|XLG1_ARATH;	Extra-large guanine nucleotide-binding protein 1 OS=Arabidopsis thaliana OX=3702 GN=XLG1 PE=1 SV=2;	PF11331
TRINITY_DN1426_c0_g1	Pyruvate decarboxylase [Actinidia chinensis var. chinensis]	142.025	245.01	972.425	GO:0005829;GO:0004737;GO:0000287;GO:0016831;GO:0030976	CC:cytosol;MF:pyruvate decarboxylase activity;MF:magnesium ion binding;MF:carboxy-lyase activity;MF:thiamine pyrophosphate binding;	K01568	PDC, pdc	map00010	Glycolysis / Gluconeogenesis	COG3961;COG3961	G:Carbohydrate transport and metabolism;	sp|O82647|PDC1_ARATH;	Pyruvate decarboxylase 1 OS=Arabidopsis thaliana OX=3702 GN=PDC1 PE=2 SV=1;	PF02776;PF00205
TRINITY_DN14271_c0_g1	Glutathione S-transferase [Actinidia chinensis var. chinensis]	24.825	5.145	43.75	GO:0006749;GO:0005737;GO:0016740;GO:0004364;GO:0004462	BP:glutathione metabolic process;CC:cytoplasm;MF:transferase activity;MF:glutathione transferase activity;MF:lactoylglutathione lyase activity;	K00799	GST, gst	map00480	Glutathione metabolism	ENOG410XSIX	S:Function unknown	sp|Q9ZRW8|GSTUJ_ARATH;	Glutathione S-transferase U19 OS=Arabidopsis thaliana OX=3702 GN=GSTU19 PE=1 SV=1;	PF02798;PF13417;PF13409;PF00043;PF13410;PF16865;PF14497
TRINITY_DN1429_c0_g2	ATP-dependent 6-phosphofructokinase [Actinidia chinensis var. chinensis]	2.295	7.49	2.28	GO:0016301	MF:kinase activity;	------	------	------	------	------	------	------	------	------
TRINITY_DN14301_c0_g1		0.595	0.285	7.305	------	------	------	------	------	------	------	------	------	------	------
TRINITY_DN14301_c1_g1	F-box protein like [Actinidia chinensis var. chinensis]	6.555	2.565	30.76	GO:0008270;GO:0003676	MF:zinc ion binding;MF:nucleic acid binding;	------	------	------	------	ENOG4111AE6	S:Function unknown	sp|O80494|P2B15_ARATH;	F-box protein PP2-B15 OS=Arabidopsis thaliana OX=3702 GN=PP2B15 PE=2 SV=2;	PF14299
TRINITY_DN14326_c1_g1	Lipid-phosphate phosphatase [Actinidia chinensis var. chinensis]	5.11	3.575	0.915	GO:0003824;GO:0016787	MF:catalytic activity;MF:hydrolase activity;	------	------	------	------	COG0596	S:Function unknown	sp|I6YGS0|EPHA_MYCTU;	Epoxide hydrolase A OS=Mycobacterium tuberculosis;	PF12697;PF00561;PF12146;PF07224;PF12740
TRINITY_DN14357_c0_g1	GDSL esterase/lipase [Actinidia chinensis var. chinensis]	11.065	6.22	0.86	GO:0016788	MF:hydrolase activity, acting on ester bonds;	------	------	------	------	ENOG4111T31	S:Function unknown	sp|Q9LZS7|GDL71_ARATH;	GDSL esterase/lipase At5g03610 OS=Arabidopsis thaliana OX=3702 GN=At5g03610 PE=2 SV=1;	PF00657
TRINITY_DN14414_c0_g1	Cation/calcium exchanger like [Actinidia chinensis var. chinensis]	29.775	4.555	2.245	GO:0055085;GO:0016021	BP:transmembrane transport;CC:integral component of membrane;	K13754	SLC24A6, NCKX6	------	------	COG0530	S:Function unknown	sp|Q9FKP1|CCX1_ARATH;	Cation/calcium exchanger 1 OS=Arabidopsis thaliana OX=3702 GN=CCX1 PE=2 SV=1;	PF01699
TRINITY_DN14443_c0_g2	hypothetical protein EJD97_025440 [Solanum chilense]	4.96	2.97	0.88	GO:0006412;GO:0015934;GO:0005739;GO:0009507;GO:0003735;GO:0016740;GO:0003723	BP:translation;CC:large ribosomal subunit;CC:mitochondrion;CC:chloroplast;MF:structural constituent of ribosome;MF:transferase activity;MF:RNA binding;	K05577	ndhF	map00190	Oxidative phosphorylation	------	------	------	------	------
TRINITY_DN14451_c0_g1	Diacylglycerol kinase [Actinidia chinensis var. chinensis]	1.22	10.875	11.2	GO:0016301	MF:kinase activity;	------	------	------	------	ENOG410YCZW	S:Function unknown	------	------	PF03107;PF00130
TRINITY_DN14498_c0_g1	Auxin efflux carrier component like [Actinidia chinensis var. chinensis]	7.51	0.405	0.065	GO:0055085;GO:0009734;GO:0016021	BP:transmembrane transport;BP:auxin-activated signaling pathway;CC:integral component of membrane;	K13947	PIN	------	------	ENOG410Y9XE	S:Function unknown	sp|Q9C6B8|PINI_ARATH;	Auxin efflux carrier component 1 OS=Arabidopsis thaliana OX=3702 GN=PIN1 PE=1 SV=1;	PF03547
TRINITY_DN144_c0_g1	protein PHLOEM PROTEIN 2-LIKE A9-like [Camellia sinensis]	139.675	12.46	5.375	------	------	------	------	------	------	ENOG410YWN9	S:Function unknown	sp|Q9SA16|P2A09_ARATH;	Protein PHLOEM PROTEIN 2-LIKE A9 OS=Arabidopsis thaliana OX=3702 GN=PP2A9 PE=2 SV=1;	PF14299
TRINITY_DN1452_c0_g1	Universal stress protein A-like protein [Actinidia chinensis var. chinensis]	16.815	79.97	171.505	GO:0016787	MF:hydrolase activity;	------	------	------	------	ENOG410ZR4Y	T:Signal transduction mechanisms	------	------	PF00582
TRINITY_DN14563_c0_g1	Ascorbate-specific transmembrane electron transporter [Actinidia chinensis var. chinensis]	13.43	60.225	256.41	GO:0016021;GO:0016491	CC:integral component of membrane;MF:oxidoreductase activity;	K08360	CYB561	------	------	ENOG4111FKI	O:Posttranslational modification, protein turnover, chaperones	sp|A3A9H6|ACET1_ORYSJ;	Probable ascorbate-specific transmembrane electron transporter 1 OS=Oryza sativa subsp. japonica OX=39947 GN=Os02g0642300 PE=3 SV=1;	PF03188
TRINITY_DN14582_c0_g1	Calcium-transporting ATPase [Actinidia chinensis var. chinensis]	0.47	0.21	25.61	GO:0043231;GO:0016021;GO:0005388;GO:0005524;GO:0019829	CC:intracellular membrane-bounded organelle;CC:integral component of membrane;MF:calcium-transporting ATPase activity;MF:ATP binding;MF:cation-transporting ATPase activity;	K01537	ATP2C	------	------	ENOG410XNNC	P:Inorganic ion transport and metabolism	sp|Q9LIK7|ACA13_ARATH;	Putative calcium-transporting ATPase 13, plasma membrane-type OS=Arabidopsis thaliana OX=3702 GN=ACA13 PE=3 SV=1;	PF00689;PF00122;PF00702;PF13246;PF00690;PF08282
TRINITY_DN14639_c0_g1	Transcription factor bHLH140 like [Actinidia chinensis var. chinensis]	0.55	2.055	13.81	GO:0046983	MF:protein dimerization activity;	------	------	------	------	ENOG410Z0JU	S:Function unknown	sp|Q9M041|BH140_ARATH;	Transcription factor bHLH140 OS=Arabidopsis thaliana OX=3702 GN=BHLH140 PE=3 SV=1;	PF00010
TRINITY_DN1467_c0_g1	3-isopropylmalate dehydratase large subunit like [Actinidia chinensis var. chinensis]	8.45	4.05	24.57	------	------	------	------	------	------	ENOG41117ZZ	S:Function unknown	------	------	------
TRINITY_DN14690_c0_g1	SAC3 family protein like [Actinidia chinensis var. chinensis]	0.74	0.195	7.24	GO:0006406;GO:0005737;GO:0070390;GO:0005634	BP:mRNA export from nucleus;CC:cytoplasm;CC:transcription export complex 2;CC:nucleus;	------	------	------	------	COG5079;COG5079	D:Cell cycle control, cell division, chromosome partitioning;	sp|F4JAU2|SAC3B_ARATH;	SAC3 family protein B OS=Arabidopsis thaliana OX=3702 GN=SAC3B PE=1 SV=1;	------
TRINITY_DN14702_c0_g1	5-methyltetrahydropteroyltriglutamate--homocysteine methyltransferase [Actinidia chinensis var. chinensis]	1.185	0.045	6.905	GO:0030154;GO:0032259;GO:0009908;GO:0008168	BP:cell differentiation;BP:methylation;BP:flower development;MF:methyltransferase activity;	------	------	------	------	ENOG410Z3AX	S:Function unknown	------	------	------
TRINITY_DN14718_c0_g1	F-box protein [Actinidia chinensis var. chinensis]	0.64	0.665	8.8	------	------	------	------	------	------	------	------	sp|Q9SFC7|FB135_ARATH;	F-box protein At3g07870 OS=Arabidopsis thaliana OX=3702 GN=At3g07870 PE=2 SV=1;	PF00646;PF12937;PF07734;PF08268
TRINITY_DN14719_c0_g1	Plasma membrane-associated cation-binding protein [Actinidia chinensis var. chinensis]	37.295	8.955	31.145	GO:0046658	CC:anchored component of plasma membrane;	------	------	------	------	ENOG410YIYH	S:Function unknown	------	------	PF05558
TRINITY_DN1472_c0_g1	Basic form of pathogenesis-related protein like [Actinidia chinensis var. chinensis]	0.4	0.275	51.24	GO:0005576;GO:0005615	CC:extracellular region;CC:extracellular space;	K13449	PR1	map04016;map04016;map04016	MAPK signaling pathway - plant;	COG2340	S:Function unknown	sp|P11670|PRB1_TOBAC;	Basic form of pathogenesis-related protein 1 OS=Nicotiana tabacum OX=4097 PE=3 SV=1;	PF00188
TRINITY_DN14780_c0_g1	Annexin like [Actinidia chinensis var. chinensis]	458.46	119.03	121.5	GO:0005737;GO:0005544;GO:0005509	CC:cytoplasm;MF:calcium-dependent phospholipid binding;MF:calcium ion binding;	K17098	ANNAT	------	------	ENOG410XPUN	S:Function unknown	sp|Q9ZVJ6|ANXD4_ARATH;	Annexin D4 OS=Arabidopsis thaliana OX=3702 GN=ANN4 PE=1 SV=1;	PF00191
TRINITY_DN14793_c0_g1		0.45	0.335	3.295	------	------	------	------	------	------	------	------	------	------	------
TRINITY_DN14813_c0_g1	Foldase protein like [Actinidia chinensis var. chinensis]	2.34	13.175	11.3	GO:0016021;GO:0005886	CC:integral component of membrane;CC:plasma membrane;	------	------	------	------	ENOG410YY6X	S:Function unknown	------	------	------
TRINITY_DN14823_c0_g1	Ribosome-binding protein like [Actinidia chinensis var. chinensis]	3.535	15.3	0.945	------	------	------	------	------	------	------	------	------	------	------
TRINITY_DN14843_c0_g1	beta-glucosidase 6 [Actinidia deliciosa]	0.19	2.585	7.705	GO:0005975;GO:0004553	BP:carbohydrate metabolic process;MF:hydrolase activity, hydrolyzing O-glycosyl compounds;	------	------	------	------	ENOG410Y94B;ENOG410Y94B	S:Function unknown;	sp|Q06915|EA6_ARATH;	Probable glucan endo-1,3-beta-glucosidase A6 OS=Arabidopsis thaliana OX=3702 GN=A6 PE=2 SV=1;	PF00332;PF07983
TRINITY_DN1484_c2_g1	abscisic stress-ripening protein 1-like [Chenopodium quinoa]	2.165	0.6	18.26	------	------	------	------	------	------	ENOG410Y72U;ENOG410Y72U;ENOG410Y72U;ENOG410Y72U	S:Function unknown;	sp|Q08655|ASR1_SOLLC;	Abscisic stress-ripening protein 1 OS=Solanum lycopersicum OX=4081 GN=ASR1 PE=2 SV=1;	PF02496
TRINITY_DN14856_c0_g1	Glutaredoxin-C11 like [Actinidia chinensis var. chinensis]	41.775	2.085	0.15	GO:0045454;GO:0005623;GO:0015035;GO:0009055	BP:cell redox homeostasis;CC:cell;MF:protein disulfide oxidoreductase activity;MF:electron carrier activity;	K03676	grxC, GLRX, GLRX2	------	------	COG0695	S:Function unknown	sp|Q9LYC6|GRC11_ARATH;	Glutaredoxin-C11 OS=Arabidopsis thaliana OX=3702 GN=GRXC11 PE=3 SV=1;	PF00462
TRINITY_DN14935_c1_g1	Peroxygenase [Actinidia chinensis var. chinensis]	13.56	5.435	36.53	GO:0016021	CC:integral component of membrane;	K17991	PXG	map00073	Cutin, suberine and wax biosynthesis	ENOG410YGB5	S:Function unknown	sp|Q9CAB7|PXG4_ARATH;	Probable peroxygenase 4 OS=Arabidopsis thaliana OX=3702 GN=PXG4 PE=1 SV=1;	PF05042
TRINITY_DN14978_c0_g1		3.075	0.9	18.67	------	------	------	------	------	------	------	------	------	------	------
TRINITY_DN149_c0_g1	Heat stress transcription factor B-3 like [Actinidia chinensis var. chinensis]	12.415	3.89	51.28	GO:0005634;GO:0042025;GO:0003700;GO:0043565	CC:nucleus;CC:host cell nucleus;MF:transcription factor activity, sequence-specific DNA binding;MF:sequence-specific DNA binding;	K09419	HSFF	------	------	COG5169	K:Transcription	sp|O22230|HSFB3_ARATH;	Heat stress transcription factor B-3 OS=Arabidopsis thaliana OX=3702 GN=HSFB3 PE=1 SV=1;	PF00447
TRINITY_DN15006_c1_g2	hypothetical protein ABT39_MTgene562 [Picea glauca]	19.74	10.86	4.08	GO:0006260;GO:0016021;GO:0005739	BP:DNA replication;CC:integral component of membrane;CC:mitochondrion;	------	------	------	------	------	------	------	------	------
TRINITY_DN15014_c0_g1	Glycine-rich cell wall structural protein like [Actinidia chinensis var. chinensis]	50.25	0.465	0.22	------	------	------	------	------	------	------	------	------	------	------
TRINITY_DN15019_c0_g1	hypothetical protein F0562_032846 [Nyssa sinensis]	0.435	0.145	14.68	GO:0016740	MF:transferase activity;	K00799	GST, gst	map00480	Glutathione metabolism	ENOG410XSIX	O:Posttranslational modification, protein turnover, chaperones	sp|Q9FUS8|GSTUH_ARATH;	Glutathione S-transferase U17 OS=Arabidopsis thaliana OX=3702 GN=GSTU17 PE=2 SV=1;	PF02798;PF13417;PF13409;PF13410;PF00043
TRINITY_DN15034_c0_g1	Homeobox-leucine zipper protein [Actinidia chinensis var. chinensis]	14.615	5.73	29.13	GO:0006355;GO:0005634;GO:0043565	BP:regulation of transcription, DNA-templated;CC:nucleus;MF:sequence-specific DNA binding;	K09338	HD-ZIP	------	------	ENOG410Z2UE	K:Transcription	sp|P46604|HAT22_ARATH;	Homeobox-leucine zipper protein HAT22 OS=Arabidopsis thaliana OX=3702 GN=HAT22 PE=1 SV=1;	PF00046;PF02183;PF05920
TRINITY_DN1505_c1_g1	GTP cyclohydrolase-2 like [Actinidia chinensis var. chinensis]	7.51	3.76	11.545	GO:0009231;GO:0005737;GO:0009570;GO:0009507;GO:0008686;GO:0003935	BP:riboflavin biosynthetic process;CC:cytoplasm;CC:chloroplast stroma;CC:chloroplast;MF:3,4-dihydroxy-2-butanone-4-phosphate synthase activity;MF:GTP cyclohydrolase II activity;	K14652	ribBA	map00740;map00740	Riboflavin metabolism;	COG0807	H:Coenzyme transport and metabolism	sp|P47924|RIBA1_ARATH;	Bifunctional riboflavin biosynthesis protein RIBA 1, chloroplastic OS=Arabidopsis thaliana OX=3702 GN=RIBA1 PE=1 SV=2;	PF00926;PF00925
TRINITY_DN15065_c0_g1	Mitochondrial arginine transporter like [Actinidia chinensis var. chinensis]	18.25	2.61	25.24	GO:0016021;GO:0005347	CC:integral component of membrane;MF:ATP transmembrane transporter activity;	K15109	SLC25A20_29, CACT, CACL, CRC1	------	------	ENOG410Z9ZS	S:Function unknown	sp|Q9CA93|BAC2_ARATH;	Mitochondrial arginine transporter BAC2 OS=Arabidopsis thaliana OX=3702 GN=BAC2 PE=1 SV=1;	PF00153
TRINITY_DN15099_c0_g1	hypothetical protein EUGRSUZ_L01633, partial [Eucalyptus grandis]	50.225	3.735	39.125	GO:0016021	CC:integral component of membrane;	------	------	------	------	COG0401	S:Function unknown	sp|Q9ZNS6|RCI2B_ARATH;	Hydrophobic protein RCI2B OS=Arabidopsis thaliana OX=3702 GN=RCI2B PE=2 SV=1;	PF01679
TRINITY_DN15113_c0_g1		1.22	1.775	16.825	------	------	------	------	------	------	------	------	------	------	------
TRINITY_DN15137_c0_g1	G-type lectin S-receptor-like serine/threonine-protein kinase [Actinidia chinensis var. chinensis]	16.475	5.105	17.32	GO:0048544;GO:0016021;GO:0004674;GO:0030246;GO:0005524	BP:recognition of pollen;CC:integral component of membrane;MF:protein serine/threonine kinase activity;MF:carbohydrate binding;MF:ATP binding;	------	------	------	------	COG0515	Q:Secondary metabolites biosynthesis, transport and catabolism	sp|Q9XID3|Y1343_ARATH;	G-type lectin S-receptor-like serine/threonine-protein kinase At1g34300 OS=Arabidopsis thaliana OX=3702 GN=At1g34300 PE=1 SV=1;	PF00069;PF07714;PF00954;PF01453;PF01683
TRINITY_DN15192_c0_g1	Methyltransferase PMT5 [Actinidia chinensis var. chinensis]	9.93	13.04	50.365	GO:0032259;GO:0008168;GO:0003677	BP:methylation;MF:methyltransferase activity;MF:DNA binding;	------	------	------	------	ENOG410YU7U	S:Function unknown	sp|Q8L8T7|COR27_ARATH;	Cold-regulated protein 27 OS=Arabidopsis thaliana OX=3702 GN=COR27 PE=1 SV=1;	------
TRINITY_DN15201_c0_g1		29.24	0.5	49.27	------	------	------	------	------	------	------	------	------	------	------
TRINITY_DN1520_c0_g1	Selection and upkeep of intraepithelial T-cells protein like [Actinidia chinensis var. chinensis]	9.385	3.6	20.805	GO:0016021;GO:0042626;GO:0016887;GO:0005524	CC:integral component of membrane;MF:ATPase activity, coupled to transmembrane movement of substances;MF:ATPase activity;MF:ATP binding;	------	------	------	------	------	------	------	------	------
TRINITY_DN15234_c0_g1	Phosphoglycerate mutase-like protein [Actinidia chinensis var. chinensis]	42.27	19.165	132.32	------	------	------	------	------	------	ENOG4111QJY	S:Function unknown	sp|F4IBB2|PGML2_ARATH;	Phosphoglycerate mutase-like protein 2 OS=Arabidopsis thaliana OX=3702 GN=At1g58280 PE=2 SV=1;	PF00300
TRINITY_DN15241_c0_g1	ethylene response factor 14 [Actinidia deliciosa]	13.945	1.86	7.51	GO:0005634;GO:0003700;GO:0003677	CC:nucleus;MF:transcription factor activity, sequence-specific DNA binding;MF:DNA binding;	------	------	------	------	ENOG410YY7D	K:Transcription	sp|Q9LYU3|EF113_ARATH;	Ethylene-responsive transcription factor ERF113 OS=Arabidopsis thaliana OX=3702 GN=ERF113 PE=2 SV=1;	PF00847
TRINITY_DN15255_c0_g1	Early nodulin-like protein [Actinidia chinensis var. chinensis]	539.485	236.115	66.105	GO:0016021;GO:0009055	CC:integral component of membrane;MF:electron carrier activity;	------	------	------	------	ENOG410YZQ1	S:Function unknown	sp|Q9T076|ENL2_ARATH;	Early nodulin-like protein 2 OS=Arabidopsis thaliana OX=3702 GN=At4g27520 PE=1 SV=1;	PF02298
TRINITY_DN15270_c0_g1	3-oxoacyl-[acyl-carrier-protein] reductase [Actinidia chinensis var. chinensis]	13.225	2.245	9.86	------	------	------	------	------	------	COG1028	D:Cell cycle control, cell division, chromosome partitioning	sp|Q9LBG2|LVR_LEIAQ;	Levodione reductase OS=Leifsonia aquatica OX=144185 GN=lvr PE=1 SV=1;	PF13561;PF00106
TRINITY_DN15308_c0_g1	Photosynthetic NDH subunit of lumenal location 2 like [Actinidia chinensis var. chinensis]	6.85	4.585	0.74	GO:0015979;GO:0009767;GO:0019898;GO:0009507;GO:0009654;GO:0005509;GO:0045156	BP:photosynthesis;BP:photosynthetic electron transport chain;CC:extrinsic component of membrane;CC:chloroplast;CC:photosystem II oxygen evolving complex;MF:calcium ion binding;MF:electron transporter, transferring electrons within the cyclic electron transport pathway of photosynthesis activity;	K08901	psbQ	map00195	Photosynthesis	ENOG410YK3K	S:Function unknown	sp|Q9XI73|PNSL2_ARATH;	Photosynthetic NDH subunit of lumenal location 2, chloroplastic OS=Arabidopsis thaliana OX=3702 GN=PNSL2 PE=1 SV=1;	PF05757
TRINITY_DN15323_c0_g2	Pathogenesis-related protein like [Actinidia chinensis var. chinensis]	0.69	0	3.635	GO:0009738;GO:0006952;GO:0080163;GO:0009607;GO:0005737;GO:0005634;GO:0038023;GO:0004864;GO:0010427	BP:abscisic acid-activated signaling pathway;BP:defense response;BP:regulation of protein serine/threonine phosphatase activity;BP:response to biotic stimulus;CC:cytoplasm;CC:nucleus;MF:signaling receptor activity;MF:protein phosphatase inhibitor activity;MF:abscisic acid binding;	------	------	------	------	ENOG410YZ38	S:Function unknown	sp|P17642|PRS2_SOLTU;	Pathogenesis-related protein STH-2 OS=Solanum tuberosum OX=4113 GN=STH-2 PE=2 SV=1;	PF00407
TRINITY_DN1536_c0_g1	Fructokinase-4 like [Actinidia chinensis var. chinensis]	46.025	26.11	78.135	GO:0006000;GO:0016021;GO:0005829;GO:0019200;GO:0016773;GO:0008865;GO:0016301	BP:fructose metabolic process;CC:integral component of membrane;CC:cytosol;MF:carbohydrate kinase activity;MF:phosphotransferase activity, alcohol group as acceptor;MF:fructokinase activity;MF:kinase activity;	K00847	E2.7.1.4, scrK	map00520;map00520;map00520	Amino sugar and nucleotide sugar metabolism;	COG0524	G:Carbohydrate transport and metabolism	sp|Q9M1B9|SCRK4_ARATH;	Probable fructokinase-4 OS=Arabidopsis thaliana OX=3702 GN=At3g59480 PE=2 SV=1;	PF00294
TRINITY_DN15388_c0_g1	Auxin response factor like [Actinidia chinensis var. chinensis]	2.61	14.005	5.745	GO:0006355;GO:0009734;GO:0005634;GO:0003677	BP:regulation of transcription, DNA-templated;BP:auxin-activated signaling pathway;CC:nucleus;MF:DNA binding;	------	------	------	------	ENOG410ZZ2C	K:Transcription	sp|Q653H7|ARFR_ORYSJ;	Auxin response factor 18 OS=Oryza sativa subsp. japonica OX=39947 GN=ARF18 PE=2 SV=1;	PF06507;PF02362;PF02309
TRINITY_DN15395_c0_g1	Protein LURP-one-related like [Actinidia chinensis var. chinensis]	0.165	0.045	2.165	------	------	------	------	------	------	ENOG4111GT4	S:Function unknown	sp|Q9LZX1|LOR15_ARATH;	Protein LURP-one-related 15 OS=Arabidopsis thaliana OX=3702 GN=At5g01750 PE=1 SV=1;	PF04525
TRINITY_DN15408_c0_g1	SAC3 family protein like [Actinidia chinensis var. chinensis]	7.38	6.54	33.885	------	------	------	------	------	------	COG5079;COG5079	D:Cell cycle control, cell division, chromosome partitioning;	sp|F4JAU2|SAC3B_ARATH;	SAC3 family protein B OS=Arabidopsis thaliana OX=3702 GN=SAC3B PE=1 SV=1;	PF03399
TRINITY_DN15429_c0_g1	CBL-interacting protein kinase [Actinidia chinensis var. chinensis]	181.63	24.475	50.025	GO:0007165;GO:0016021;GO:0004674;GO:0005524	BP:signal transduction;CC:integral component of membrane;MF:protein serine/threonine kinase activity;MF:ATP binding;	K07198	PRKAA, AMPK	------	------	COG0515	T:Signal transduction mechanisms	sp|Q5W736|CIPKI_ORYSJ;	CBL-interacting protein kinase 18 OS=Oryza sativa subsp. japonica OX=39947 GN=CIPK18 PE=2 SV=1;	PF00069;PF07714;PF03822;PF14531
TRINITY_DN1542_c1_g1	hexose transport protein [Actinidia deliciosa]	27.36	5.48	27.565	GO:0008643;GO:0016021;GO:0022857	BP:carbohydrate transport;CC:integral component of membrane;MF:transmembrane transporter activity;	------	------	------	------	ENOG410XNQK	S:Function unknown	sp|Q41144|STC_RICCO;	Sugar carrier protein C OS=Ricinus communis OX=3988 GN=STC PE=2 SV=1;	PF00083;PF07690
TRINITY_DN15461_c0_g1	Small heat shock protein [Actinidia chinensis var. chinensis]	32.12	54.88	2.45	------	------	K13993	HSP20	map04141	Protein processing in endoplasmic reticulum	COG0071	L:Replication, recombination and repair	sp|P09886|HS21C_PEA;	Small heat shock protein, chloroplastic OS=Pisum sativum OX=3888 GN=HSP21 PE=2 SV=1;	PF00011;PF17886
TRINITY_DN15469_c1_g1	hypothetical protein TEA_020865 [Camellia sinensis var. sinensis]	6.22	1.295	33.955	GO:0006635;GO:0006355;GO:0006351;GO:0005634;GO:0005777;GO:0043565;GO:0032549;GO:0008289;GO:0005524;GO:0016887;GO:0003677;GO:0003899;GO:0003997;GO:0071949	BP:fatty acid beta-oxidation;BP:regulation of transcription, DNA-templated;BP:transcription, DNA-templated;CC:nucleus;CC:peroxisome;MF:sequence-specific DNA binding;MF:ribonucleoside binding;MF:lipid binding;MF:ATP binding;MF:ATPase activity;MF:DNA binding;MF:DNA-directed RNA polymerase activity;MF:acyl-CoA oxidase activity;MF:FAD binding;	------	------	------	------	------	------	------	------	------
TRINITY_DN15472_c0_g1	Type III polyketide synthase [Actinidia chinensis var. chinensis]	0.69	6.395	0.68	GO:0009058;GO:0003824;GO:0016747;GO:0005524	BP:biosynthetic process;MF:catalytic activity;MF:transferase activity, transferring acyl groups other than amino-acyl groups;MF:ATP binding;	------	------	------	------	COG3424	Q:Secondary metabolites biosynthesis, transport and catabolism	sp|O23674|PKSA_ARATH;	Type III polyketide synthase A OS=Arabidopsis thaliana OX=3702 GN=PKSA PE=1 SV=1;	PF00195;PF02797;PF08545
TRINITY_DN1547_c0_g1	Polygalacturonase [Actinidia chinensis var. chinensis]	12.575	2.845	860.71	GO:0071555;GO:0005975;GO:0005576;GO:0004650	BP:cell wall organization;BP:carbohydrate metabolic process;CC:extracellular region;MF:polygalacturonase activity;	K01184	E3.2.1.15	map00040	Pentose and glucuronate interconversions	COG5434	M:Cell wall/membrane/envelope biogenesis	sp|P48979|PGLR_PRUPE;	Polygalacturonase OS=Prunus persica OX=3760 PE=2 SV=1;	PF00295;PF12708
TRINITY_DN15535_c0_g1	NAC domain-containing protein [Actinidia chinensis var. chinensis]	23.365	16.845	98.89	GO:0006355;GO:0005634;GO:0003677	BP:regulation of transcription, DNA-templated;CC:nucleus;MF:DNA binding;	------	------	------	------	ENOG410YE96	S:Function unknown	sp|Q7F2L3|NAC48_ORYSJ;	NAC domain-containing protein 48 OS=Oryza sativa subsp. japonica OX=39947 GN=NAC048 PE=1 SV=1;	------
TRINITY_DN15554_c0_g1	Glutathione transferase [Actinidia chinensis var. chinensis]	0.61	0.385	4.565	GO:0006749;GO:0005737;GO:0016740;GO:0004364	BP:glutathione metabolic process;CC:cytoplasm;MF:transferase activity;MF:glutathione transferase activity;	K00799	GST, gst	map00480	Glutathione metabolism	ENOG410XSIX	S:Function unknown	sp|Q9FQA3|GST23_MAIZE;	Glutathione transferase GST 23 OS=Zea mays OX=4577 PE=2 SV=1;	PF02798;PF13417;PF13409;PF13410;PF00043
TRINITY_DN15575_c0_g1		40.25	17.895	5.3	------	------	------	------	------	------	------	------	------	------	------
TRINITY_DN1557_c0_g1	Sushi, nidogen and EGF-like domain-containing protein [Actinidia chinensis var. chinensis]	22.395	22.64	84.6	GO:0016740	MF:transferase activity;	------	------	------	------	ENOG410ZDTK	S:Function unknown	------	------	------
TRINITY_DN1558_c0_g1	Pleiotropic drug resistance protein [Actinidia chinensis var. chinensis]	148.04	28.955	148.065	GO:0055085;GO:0016021;GO:0005886;GO:0042626;GO:0016887;GO:0005524	BP:transmembrane transport;CC:integral component of membrane;CC:plasma membrane;MF:ATPase activity, coupled to transmembrane movement of substances;MF:ATPase activity;MF:ATP binding;	------	------	------	------	COG0842	V:Defense mechanisms	sp|Q2PCF1|PDR2_NICPL;	Pleiotropic drug resistance protein 2 OS=Nicotiana plumbaginifolia OX=4092 GN=PDR2 PE=2 SV=1;	PF01061;PF00005;PF08370;PF19055;PF14510
TRINITY_DN15629_c0_g1	3,9-dihydroxypterocarpan 6A-monooxygenase [Actinidia chinensis var. chinensis]	0.01	0	2.59	GO:0016021;GO:0005506;GO:0016705;GO:0004497;GO:0020037	CC:integral component of membrane;MF:iron ion binding;MF:oxidoreductase activity, acting on paired donors, with incorporation or reduction of molecular oxygen;MF:monooxygenase activity;MF:heme binding;	------	------	------	------	COG2124	Q:Secondary metabolites biosynthesis, transport and catabolism	sp|Q42798|C93A1_SOYBN;	3,9-dihydroxypterocarpan 6A-monooxygenase OS=Glycine max OX=3847 GN=CYP93A1 PE=1 SV=1;	PF00067
TRINITY_DN1563_c0_g1	Glycerol-3-phosphate transporter [Actinidia chinensis var. chinensis]	56.575	2.83	1.265	GO:0016021;GO:0022857	CC:integral component of membrane;MF:transmembrane transporter activity;	K13783	SLC37A1_2	------	------	COG2271	G:Carbohydrate transport and metabolism	sp|Q9C5L3|GLPT1_ARATH;	Putative glycerol-3-phosphate transporter 1 OS=Arabidopsis thaliana OX=3702 GN=At3g47420 PE=2 SV=1;	------
TRINITY_DN15656_c0_g1	GDP-fucose protein O-fucosyltransferase protein [Actinidia chinensis var. chinensis]	0.915	0.11	6.365	GO:0006004;GO:0005737;GO:0016021;GO:0016757	BP:fucose metabolic process;CC:cytoplasm;CC:integral component of membrane;MF:transferase activity, transferring glycosyl groups;	------	------	------	------	ENOG410YKDZ	S:Function unknown	sp|Q9SH89|OFT19_ARATH;	O-fucosyltransferase 19 OS=Arabidopsis thaliana OX=3702 GN=OFUT19 PE=2 SV=1;	PF10250
TRINITY_DN15661_c0_g1	Pathogenesis-related protein like [Actinidia chinensis var. chinensis]	5.82	0.66	1.75	GO:0016021	CC:integral component of membrane;	------	------	------	------	ENOG410YD5Y	S:Function unknown	sp|A0A1P8B554|THLP1_ARATH;	Thaumatin-like protein 1 OS=Arabidopsis thaliana OX=3702 GN=TLP1 PE=2 SV=1;	PF00314
TRINITY_DN15664_c0_g1	Senescence-associated carboxylesterase, partial [Actinidia chinensis var. chinensis]	4.59	0.835	1.785	GO:1900426;GO:0006629;GO:1902290;GO:1900057;GO:0002230;GO:0050829;GO:0007568;GO:0060866;GO:0005737;GO:0005634;GO:0052689	BP:positive regulation of defense response to bacterium;BP:lipid metabolic process;BP:positive regulation of defense response to oomycetes;BP:positive regulation of leaf senescence;BP:positive regulation of defense response to virus by host;BP:defense response to Gram-negative bacterium;BP:aging;BP:leaf abscission;CC:cytoplasm;CC:nucleus;MF:carboxylic ester hydrolase activity;	------	------	------	------	ENOG410Y5MT	S:Function unknown	sp|Q4F883|SG101_ARATH;	Senescence-associated carboxylesterase 101 OS=Arabidopsis thaliana OX=3702 GN=SAG101 PE=1 SV=1;	PF18117;PF01764
TRINITY_DN1568_c0_g1	vacuolar invertase [Actinidia chinensis]	397.27	1359.95	1076.93	GO:0005975;GO:0016021;GO:0005775;GO:0004575	BP:carbohydrate metabolic process;CC:integral component of membrane;CC:vacuolar lumen;MF:sucrose alpha-glucosidase activity;	K01193	INV, sacA	map00500;map00500	Starch and sucrose metabolism;	COG1621	G:Carbohydrate transport and metabolism	sp|P80065|INVB_DAUCA;	Beta-fructofuranosidase, soluble isoenzyme I OS=Daucus carota OX=4039 GN=INV*DC4 PE=1 SV=2;	PF00251;PF08244;PF11837
TRINITY_DN15693_c0_g1	Squamosa promoter-binding-like protein [Actinidia chinensis var. chinensis]	1.665	0.515	7.705	GO:0005634;GO:0046872;GO:0004523;GO:0003677	CC:nucleus;MF:metal ion binding;MF:RNA-DNA hybrid ribonuclease activity;MF:DNA binding;	------	------	------	------	ENOG410YD0Z	S:Function unknown	sp|B9DI20|SP13A_ARATH;	Squamosa promoter-binding-like protein 13A OS=Arabidopsis thaliana OX=3702 GN=SPL13A PE=2 SV=1;	PF03110
TRINITY_DN15709_c0_g1	Multicopper oxidase [Actinidia chinensis var. chinensis]	2.505	1.07	0.165	GO:0016021;GO:0005507;GO:0016491	CC:integral component of membrane;MF:copper ion binding;MF:oxidoreductase activity;	------	------	------	------	COG2132	K:Transcription	sp|Q949X9|LPR2_ARATH;	Multicopper oxidase LPR2 OS=Arabidopsis thaliana OX=3702 GN=LPR2 PE=2 SV=1;	PF07732;PF00394
TRINITY_DN15724_c0_g1	Protein HYPER-SENSITIVITY-RELATED like [Actinidia chinensis var. chinensis]	9.925	1.935	32.755	GO:0005524	MF:ATP binding;	K08900	BCS1	------	------	COG0465	O:Posttranslational modification, protein turnover, chaperones	sp|Q8VZG2|HSR4_ARATH;	Protein HYPER-SENSITIVITY-RELATED 4 OS=Arabidopsis thaliana OX=3702 GN=HSR4 PE=2 SV=1;	PF14363;PF00004;PF13191;PF13086;PF05673
TRINITY_DN1575_c0_g1	GEM-like protein [Actinidia chinensis var. chinensis]	4.16	2.41	32.75	------	------	------	------	------	------	ENOG410YCSJ	S:Function unknown	sp|Q9LYV6|GEML5_ARATH;	GEM-like protein 5 OS=Arabidopsis thaliana OX=3702 GN=At5g13200 PE=1 SV=1;	PF02893
TRINITY_DN15765_c0_g1	Guanylate kinase, partial [Actinidia chinensis var. chinensis]	20.225	8.985	51.615	GO:0005829;GO:0004385	CC:cytosol;MF:guanylate kinase activity;	K00942	E2.7.4.8, gmk	map00230	Purine metabolism	COG0194	F:Nucleotide transport and metabolism	sp|Q9M682|GMK2_ARATH;	Guanylate kinase 2 OS=Arabidopsis thaliana OX=3702 GN=GK-2 PE=2 SV=1;	PF00625
TRINITY_DN15789_c0_g1	GTPase [Actinidia chinensis var. chinensis]	6.205	16.13	1.1	GO:0016021	CC:integral component of membrane;	------	------	------	------	ENOG410YJ95	S:Function unknown	------	------	PF03168
TRINITY_DN157_c0_g1	Actinidain like [Actinidia chinensis var. chinensis]	114.19	11.105	10.215	GO:0008234	MF:cysteine-type peptidase activity;	------	------	------	------	COG4870	O:Posttranslational modification, protein turnover, chaperones	sp|A5HII1|ACTN_ACTDE;	Actinidain OS=Actinidia deliciosa OX=3627 PE=1 SV=1;	PF00112;PF03051
TRINITY_DN15816_c0_g1	UDP-4-keto-6-deoxy-D-glucose 3,5-epimerase/UDP-4-keto-L-rhamnose 4-keto-reductase [Actinidia chinensis var. chinensis]	8.14	5.775	1.26	GO:0009225;GO:0008460	BP:nucleotide-sugar metabolic process;MF:dTDP-glucose 4,6-dehydratase activity;	K12450	RHM	map00520	Amino sugar and nucleotide sugar metabolism	COG1088	M:Cell wall/membrane/envelope biogenesis	sp|Q9SYM5|RHM1_ARATH;	Trifunctional UDP-glucose 4,6-dehydratase/UDP-4-keto-6-deoxy-D-glucose 3,5-epimerase/UDP-4-keto-L-rhamnose-reductase RHM1 OS=Arabidopsis thaliana OX=3702 GN=RHM1 PE=1 SV=1;	PF16363;PF01370;PF04321;PF01073;PF07993;PF02719
TRINITY_DN15817_c0_g1	NADPH oxidase [Actinidia chinensis var. chinensis]	2.285	1.735	24.25	GO:0016301	MF:kinase activity;	------	------	------	------	------	------	------	------	PF06219
TRINITY_DN15836_c0_g1		0.11	0.275	7.46	------	------	------	------	------	------	------	------	------	------	------
TRINITY_DN15838_c0_g1	ABC transporter F family member 5 like [Actinidia chinensis var. chinensis]	21.71	7.01	16.765	GO:0016887;GO:0005524	MF:ATPase activity;MF:ATP binding;	------	------	------	------	COG0488	S:Function unknown	sp|Q9LV93|AB5F_ARATH;	ABC transporter F family member 5 OS=Arabidopsis thaliana OX=3702 GN=ABCF5 PE=2 SV=1;	PF00005;PF12848;PF02463;PF13304;PF13555
TRINITY_DN15853_c0_g1	NAC domain-containing protein [Actinidia chinensis var. chinensis]	4.175	0.48	4.355	GO:0006355;GO:0005634;GO:0003677	BP:regulation of transcription, DNA-templated;CC:nucleus;MF:DNA binding;	------	------	------	------	------	------	sp|Q9FLJ2|NC100_ARATH;	NAC domain-containing protein 100 OS=Arabidopsis thaliana OX=3702 GN=NAC100 PE=2 SV=1;	PF02365
TRINITY_DN15868_c0_g1	GDSL esterase/lipase [Actinidia chinensis var. chinensis]	128.78	14.18	16.37	GO:0016788	MF:hydrolase activity, acting on ester bonds;	------	------	------	------	COG3240	S:Function unknown	sp|Q9FJ40|GDL86_ARATH;	GDSL esterase/lipase At5g45960 OS=Arabidopsis thaliana OX=3702 GN=At5g45960 PE=2 SV=1;	PF00657
TRINITY_DN15869_c0_g1	Auxin-responsive protein [Actinidia chinensis var. chinensis]	14.06	1.04	0.525	GO:0006355;GO:0009734;GO:0005634	BP:regulation of transcription, DNA-templated;BP:auxin-activated signaling pathway;CC:nucleus;	K14484	IAA	map04075	Plant hormone signal transduction	ENOG410YI31	K:Transcription	sp|Q8LAL2|IAA26_ARATH;	Auxin-responsive protein IAA26 OS=Arabidopsis thaliana OX=3702 GN=IAA26 PE=1 SV=2;	PF02309
TRINITY_DN15875_c0_g1	Ankyrin repeat-containing protein [Actinidia chinensis var. chinensis]	10.165	2.105	5.065	------	------	------	------	------	------	COG0666;COG0666;COG0666	S:Function unknown;	------	------	PF12796;PF13857;PF13637;PF00023
TRINITY_DN15947_c0_g1	Receptor-like serine/threonine-protein kinase [Actinidia chinensis var. chinensis]	8.72	4.845	1.555	GO:0006468;GO:0016021;GO:0005886;GO:0004672;GO:0004675;GO:0005524	BP:protein phosphorylation;CC:integral component of membrane;CC:plasma membrane;MF:protein kinase activity;MF:transmembrane receptor protein serine/threonine kinase activity;MF:ATP binding;	------	------	------	------	COG0515	T:Signal transduction mechanisms	sp|Q8RWW0|ALE2_ARATH;	Receptor-like serine/threonine-protein kinase ALE2 OS=Arabidopsis thaliana OX=3702 GN=ALE2 PE=1 SV=1;	PF07714;PF00069
TRINITY_DN15956_c0_g1	Ethylene-responsive transcription factor 1B like [Actinidia chinensis var. chinensis]	4.545	0.58	5.655	GO:0005634;GO:0003700;GO:0008270;GO:0003677	CC:nucleus;MF:transcription factor activity, sequence-specific DNA binding;MF:zinc ion binding;MF:DNA binding;	K14516	ERF1	map04016;map04016	MAPK signaling pathway - plant;	ENOG410YJNR	K:Transcription	sp|Q8LDC8|ERF92_ARATH;	Ethylene-responsive transcription factor 1B OS=Arabidopsis thaliana OX=3702 GN=ERF1B PE=1 SV=2;	PF00847
TRINITY_DN15960_c0_g1	Thaumatin-like protein [Actinidia chinensis var. chinensis]	0.41	0.455	4.9	GO:0006952;GO:0005576	BP:defense response;CC:extracellular region;	------	------	------	------	ENOG4111KEV	S:Function unknown	sp|A0A1P8B554|THLP1_ARATH;	Thaumatin-like protein 1 OS=Arabidopsis thaliana OX=3702 GN=TLP1 PE=2 SV=1;	PF00314
TRINITY_DN15964_c0_g2	Subtilisin-like protease [Actinidia chinensis var. chinensis]	0.745	0.135	2.32	GO:0005615;GO:0004252	CC:extracellular space;MF:serine-type endopeptidase activity;	------	------	------	------	COG1404	O:Posttranslational modification, protein turnover, chaperones	sp|Q9MAP7|SBT35_ARATH;	Subtilisin-like protease SBT3.5 OS=Arabidopsis thaliana OX=3702 GN=SBT3.5 PE=1 SV=1;	PF00082;PF17766;PF02225
TRINITY_DN15967_c0_g1	GDSL esterase/lipase [Actinidia chinensis var. chinensis]	0.07	0.085	6.695	GO:0016021;GO:0016301;GO:0005524;GO:0016788	CC:integral component of membrane;MF:kinase activity;MF:ATP binding;MF:hydrolase activity, acting on ester bonds;	------	------	------	------	COG3240	S:Function unknown	sp|Q9SF78|GDL29_ARATH;	GDSL esterase/lipase At1g71691 OS=Arabidopsis thaliana OX=3702 GN=At1g71691 PE=2 SV=1;	PF00657
TRINITY_DN16014_c2_g1	DCTP pyrophosphatase [Actinidia chinensis var. chinensis]	39.23	13.23	176.11	GO:0006253;GO:0042262;GO:0005829;GO:0000287;GO:0047840	BP:dCTP catabolic process;BP:DNA protection;CC:cytosol;MF:magnesium ion binding;MF:dCTP diphosphatase activity;	K16904	DCTPP1	map00240	Pyrimidine metabolism	ENOG4111PYX	S:Function unknown	sp|Q91VC0|DCTP1_RAT;	dCTP pyrophosphatase 1 OS=Rattus norvegicus OX=10116 GN=Dctpp1 PE=2 SV=1;	PF03819;PF12643
TRINITY_DN16016_c0_g1	hypothetical protein F0562_008148 [Nyssa sinensis]	6.83	6.655	50.005	------	------	------	------	------	------	ENOG410Z1J1	S:Function unknown	sp|F7J0N2|RGA5R_ORYSJ;	Disease resistance protein RGA5 OS=Oryza sativa subsp. japonica OX=39947 GN=RGA5 PE=1 SV=1;	------
TRINITY_DN16066_c0_g1	metallothionein-like protein type 2 [Hevea brasiliensis]	2847.07	64.285	14	GO:0046872	MF:metal ion binding;	------	------	------	------	ENOG410Z616	S:Function unknown	sp|Q39459|MT2_CICAR;	Metallothionein-like protein 2 OS=Cicer arietinum OX=3827 PE=3 SV=2;	PF01439
TRINITY_DN16066_c0_g2	Metallothionein-like protein 1 [Morella rubra]	210.8	1.965	0.48	GO:0046872	MF:metal ion binding;	------	------	------	------	ENOG410Z616	S:Function unknown	sp|P43390|MT2_ACTDE;	Metallothionein-like protein type 2 OS=Actinidia deliciosa OX=3627 GN=pKIWI504 PE=2 SV=1;	PF01439
TRINITY_DN16148_c0_g1	protein GAST1-like [Camellia sinensis]	13.195	2.815	0.445	------	------	------	------	------	------	------	------	sp|P27057|GAST1_SOLLC;	Protein GAST1 OS=Solanum lycopersicum OX=4081 GN=GAST1 PE=2 SV=1;	PF02704
TRINITY_DN1616_c0_g1	Cytochrome b561 and DOMON domain-containing protein [Actinidia chinensis var. chinensis]	3.905	2.115	28.14	GO:0055114;GO:0016021;GO:0046872	BP:oxidation-reduction process;CC:integral component of membrane;MF:metal ion binding;	------	------	------	------	ENOG410XR70;ENOG410XR70;ENOG410XR70	S:Function unknown;	sp|Q8VYH6|B651B_ARATH;	Cytochrome b561 and DOMON domain-containing protein At4g17280 OS=Arabidopsis thaliana OX=3702 GN=At4g17280 PE=2 SV=1;	PF04526;PF03188
TRINITY_DN16171_c0_g1	Chaperone protein dnaJ 8 like [Actinidia chinensis var. chinensis]	119.185	23.75	58.2	GO:0009416;GO:0009570;GO:0005634	BP:response to light stimulus;CC:chloroplast stroma;CC:nucleus;	------	------	------	------	------	------	------	------	------
TRINITY_DN1617_c0_g1	actinidin Act2d [Actinidia eriantha]	812.3	395.245	94.84	GO:0008234	MF:cysteine-type peptidase activity;	------	------	------	------	COG4870;COG4870	O:Posttranslational modification, protein turnover, chaperones;	sp|A5HII1|ACTN_ACTDE;	Actinidain OS=Actinidia deliciosa OX=3627 PE=1 SV=1;	PF00112
TRINITY_DN1617_c0_g2	actinidin [Actinidia chinensis]	23.89	3.805	0.025	GO:0008234	MF:cysteine-type peptidase activity;	------	------	------	------	COG4870	O:Posttranslational modification, protein turnover, chaperones	sp|A5HII1|ACTN_ACTDE;	Actinidain OS=Actinidia deliciosa OX=3627 PE=1 SV=1;	PF00112
TRINITY_DN1617_c1_g1		4	10.32	0.03	------	------	------	------	------	------	------	------	------	------	------
TRINITY_DN16187_c0_g1	Protein FAM178B like [Actinidia chinensis var. chinensis]	16.245	2.525	35.525	------	------	------	------	------	------	ENOG4111AZ2	S:Function unknown	------	------	------
TRINITY_DN1621_c0_g1	gamma-glutamyl hydrolase 2-like [Camellia sinensis]	78.455	43.455	23.8	GO:0046900;GO:0005773;GO:0034722	BP:tetrahydrofolylpolyglutamate metabolic process;CC:vacuole;MF:gamma-glutamyl-peptidase activity;	K01307	GGH	map00790	Folate biosynthesis	ENOG410XQKI	S:Function unknown	sp|O65355|GGH2_ARATH;	Gamma-glutamyl hydrolase 2 OS=Arabidopsis thaliana OX=3702 GN=GGH2 PE=1 SV=2;	PF07722;PF00117
TRINITY_DN16240_c0_g1		0.625	1.095	10.155	------	------	------	------	------	------	------	------	------	------	------
TRINITY_DN1626_c0_g1	Methyltransferase [Actinidia chinensis var. chinensis]	14.785	57.18	45.01	GO:0032259;GO:0016021;GO:0008168	BP:methylation;CC:integral component of membrane;MF:methyltransferase activity;	------	------	------	------	ENOG4111CGI	S:Function unknown	sp|Q94II3|PMTL_ARATH;	Probable methyltransferase PMT21 OS=Arabidopsis thaliana OX=3702 GN=ERD3 PE=2 SV=1;	PF03141
TRINITY_DN16315_c0_g1	Purine permease 11 [Actinidia chinensis var. chinensis]	0.4	0.185	3.275	GO:0016021;GO:0015211	CC:integral component of membrane;MF:purine nucleoside transmembrane transporter activity;	------	------	------	------	ENOG410YEZY	S:Function unknown	sp|Q9LPF6|PUP11_ARATH;	Probable purine permease 11 OS=Arabidopsis thaliana OX=3702 GN=PUP11 PE=1 SV=1;	PF16913
TRINITY_DN16326_c0_g1	adenine phosphoribosyltransferase 1 [Cannabis sativa]	1.05	0.605	11.23	GO:0006168;GO:0009116;GO:0005737;GO:0005829;GO:0003999	BP:adenine salvage;BP:nucleoside metabolic process;CC:cytoplasm;CC:cytosol;MF:adenine phosphoribosyltransferase activity;	K00759	APRT, apt	map00230	Purine metabolism	COG0503	S:Function unknown	sp|Q9SU38|APT4_ARATH;	Adenine phosphoribosyltransferase 4 OS=Arabidopsis thaliana OX=3702 GN=APT4 PE=1 SV=1;	------
TRINITY_DN16341_c0_g2	plastid division protein CDP1, chloroplastic isoform X2 [Camellia sinensis]	4.59	5.12	1.465	GO:0010020;GO:0009528;GO:0009507;GO:0031357;GO:0043621	BP:chloroplast fission;CC:plastid inner membrane;CC:chloroplast;CC:integral component of chloroplast inner membrane;MF:protein self-association;	------	------	------	------	ENOG410YAIP	S:Function unknown	sp|Q8VY16|CDP1_ARATH;	Plastid division protein CDP1, chloroplastic OS=Arabidopsis thaliana OX=3702 GN=CDP1 PE=1 SV=2;	PF13355
TRINITY_DN16349_c0_g1	LRR receptor-like serine/threonine-protein kinase [Actinidia chinensis var. chinensis]	0.205	0.08	1.59	GO:0016021;GO:0016301	CC:integral component of membrane;MF:kinase activity;	------	------	------	------	COG4886	S:Function unknown	sp|F4I9S3|RLP9A_ARATH;	Receptor-like protein 9a OS=Arabidopsis thaliana OX=3702 GN=RLP9A PE=2 SV=1;	PF13855;PF12799;PF08263
TRINITY_DN16349_c0_g2	LRR receptor-like serine/threonine-protein kinase [Actinidia chinensis var. chinensis]	0.41	0.16	1.37	GO:0016021;GO:0016301	CC:integral component of membrane;MF:kinase activity;	------	------	------	------	COG4886	S:Function unknown	sp|A0A1P8ATR9|RLP9B_ARATH;	Receptor-like protein 9b OS=Arabidopsis thaliana OX=3702 GN=RLP9B PE=3 SV=1;	PF13855;PF12799;PF08263
TRINITY_DN16352_c0_g1	Fructokinase-like [Actinidia chinensis var. chinensis]	3.755	5.315	0.855	GO:0009658;GO:0042793;GO:0005737;GO:0005634;GO:0042644;GO:0019200;GO:0016773;GO:0008865;GO:0016301;GO:0043621	BP:chloroplast organization;BP:transcription from plastid promoter;CC:cytoplasm;CC:nucleus;CC:chloroplast nucleoid;MF:carbohydrate kinase activity;MF:phosphotransferase activity, alcohol group as acceptor;MF:fructokinase activity;MF:kinase activity;MF:protein self-association;	------	------	------	------	COG0524	G:Carbohydrate transport and metabolism	sp|Q9M394|SCKL1_ARATH;	Fructokinase-like 1, chloroplastic OS=Arabidopsis thaliana OX=3702 GN=FLN1 PE=1 SV=1;	PF00294
TRINITY_DN16370_c0_g1	Myb-related protein like [Actinidia chinensis var. chinensis]	0.295	0.21	3.355	GO:0005634;GO:0003677	CC:nucleus;MF:DNA binding;	K09422	MYBP	------	------	COG5147	K:Transcription	sp|Q6K1S6|MYB30_ORYSJ;	Transcription factor MYB30 OS=Oryza sativa subsp. japonica OX=39947 GN=MYB30 PE=1 SV=1;	PF00249;PF13921
TRINITY_DN16374_c0_g1	Proline-rich receptor-like protein kinase [Actinidia chinensis var. chinensis]	1.665	1.135	0.14	GO:0006468;GO:0007264;GO:0005886;GO:0003924;GO:0004675;GO:0004672;GO:0005524;GO:0005525	BP:protein phosphorylation;BP:small GTPase mediated signal transduction;CC:plasma membrane;MF:GTPase activity;MF:transmembrane receptor protein serine/threonine kinase activity;MF:protein kinase activity;MF:ATP binding;MF:GTP binding;	------	------	------	------	COG0515	S:Function unknown	sp|Q9SGY7|PEK11_ARATH;	Putative proline-rich receptor-like protein kinase PERK11 OS=Arabidopsis thaliana OX=3702 GN=PERK11 PE=2 SV=2;	PF00069;PF07714;PF00582
TRINITY_DN16405_c0_g1	Zinc finger protein [Actinidia chinensis var. chinensis]	3.81	2.115	0.255	GO:0009909;GO:0005634;GO:0005543	BP:regulation of flower development;CC:nucleus;MF:phospholipid binding;	------	------	------	------	ENOG410XYVB	S:Function unknown	sp|O82117|CO3_ORYSJ;	Zinc finger protein CO3 OS=Oryza sativa subsp. japonica OX=39947 GN=CO3 PE=2 SV=1;	PF06203
TRINITY_DN16416_c0_g1	Serine/threonine-protein kinase [Actinidia chinensis var. chinensis]	4.61	9.335	2.345	GO:0005524;GO:0004672	MF:ATP binding;MF:protein kinase activity;	------	------	------	------	ENOG410XQ0C	T:Signal transduction mechanisms	sp|Q9SJM3|KIPK2_ARATH;	Serine/threonine-protein kinase KIPK2 OS=Arabidopsis thaliana OX=3702 GN=KIPK2 PE=1 SV=1;	PF00069;PF07714
TRINITY_DN1642_c0_g1	Lipase [Actinidia chinensis var. chinensis]	13.365	8.235	32.365	GO:0044255	BP:cellular lipid metabolic process;	------	------	------	------	ENOG410YDW0	S:Function unknown	sp|Q08448|LPL1_YEAST;	Lipid droplet phospholipase 1 OS=Saccharomyces cerevisiae;	PF05057;PF07819
TRINITY_DN16442_c0_g2	Non-specific lipid-transfer protein, partial [Actinidia chinensis var. chinensis]	244.53	380.285	87.275	GO:0006869;GO:0008289	BP:lipid transport;MF:lipid binding;	------	------	------	------	ENOG410YT63;ENOG410YT63	U:Intracellular trafficking, secretion, and vesicular transport;	sp|Q9M5X8|NLTP_PRUAV;	Non-specific lipid-transfer protein OS=Prunus avium OX=42229 PE=1 SV=1;	PF14368;PF00234
TRINITY_DN16458_c0_g1	hypothetical protein G4B88_012795 [Cannabis sativa]	11.885	2.075	19.915	GO:0030001;GO:0046872	BP:metal ion transport;MF:metal ion binding;	------	------	------	------	------	------	sp|Q9M8K5|HIP32_ARATH;	Heavy metal-associated isoprenylated plant protein 32 OS=Arabidopsis thaliana OX=3702 GN=HIPP32 PE=2 SV=1;	PF00403
TRINITY_DN16474_c0_g1	hypothetical protein CEY00_Acc30895 [Actinidia chinensis var. chinensis]	12.395	0.785	0.9	GO:0016021;GO:0005886	CC:integral component of membrane;CC:plasma membrane;	------	------	------	------	ENOG410XWC4	S:Function unknown	sp|Q9LSK9|Y5566_ARATH;	Uncharacterized protein At5g65660 OS=Arabidopsis thaliana OX=3702 GN=At5g65660 PE=2 SV=1;	------
TRINITY_DN16506_c0_g1	Homeobox protein knotted-1-like [Actinidia chinensis var. chinensis]	19.255	12.17	2.705	GO:0006355;GO:0005634;GO:0043565	BP:regulation of transcription, DNA-templated;CC:nucleus;MF:sequence-specific DNA binding;	------	------	------	------	ENOG410XPMQ	K:Transcription	sp|Q84JS6|KNAT6_ARATH;	Homeobox protein knotted-1-like 6 OS=Arabidopsis thaliana OX=3702 GN=KNAT6 PE=1 SV=1;	PF03791;PF03790;PF05920;PF03789;PF00046
TRINITY_DN16538_c0_g1	Wound-induced protein [Actinidia chinensis var. chinensis]	7.33	3.315	0.065	------	------	------	------	------	------	ENOG410YQYD	S:Function unknown	sp|P20144|WUN1_SOLTU;	Wound-induced protein 1 OS=Solanum tuberosum OX=4113 GN=WUN1 PE=2 SV=1;	PF07107;PF12680
TRINITY_DN16542_c0_g1	ACC oxidase 3 [Actinidia chinensis]	0.175	0.13	10.825	GO:0046872;GO:0016491	MF:metal ion binding;MF:oxidoreductase activity;	------	------	------	------	------	------	sp|P31528|ACCO_DIACA;	Probable 1-aminocyclopropane-1-carboxylate oxidase OS=Dianthus caryophyllus OX=3570 GN=ACO PE=2 SV=1;	PF03171
TRINITY_DN16568_c0_g1		1.46	4.45	71.42	------	------	------	------	------	------	------	------	------	------	PF04554
TRINITY_DN16568_c0_g2		1.695	4.47	74.47	------	------	------	------	------	------	------	------	------	------	PF04554
TRINITY_DN1657_c1_g1		141.665	71.15	19.225	------	------	------	------	------	------	------	------	------	------	------
TRINITY_DN1657_c1_g2		104.13	59.315	12.55	------	------	------	------	------	------	------	------	------	------	------
TRINITY_DN1657_c1_g3		35.515	43.635	5.645	------	------	------	------	------	------	------	------	------	------	------
TRINITY_DN1659_c0_g1	Autophagy-related protein like [Actinidia chinensis var. chinensis]	24.095	12.27	40.555	GO:0042594	BP:response to starvation;	------	------	------	------	ENOG410XSW7	S:Function unknown	sp|Q8H1Q5|AT18H_ARATH;	Autophagy-related protein 18h OS=Arabidopsis thaliana OX=3702 GN=ATG18H PE=2 SV=1;	PF12490;PF00400
TRINITY_DN16664_c0_g1	Protein NRT1/ PTR FAMILY 5.6 like [Actinidia chinensis var. chinensis]	12.805	2.73	1.35	GO:0006857;GO:0016021;GO:0015333;GO:0022857;GO:1904680;GO:0035673	BP:oligopeptide transport;CC:integral component of membrane;MF:peptid;MF:transmembrane transporter activity;MF:peptide transmembrane transporter activity;MF:oligopeptide transmembrane transporter activity;	K14638	SLC15A3_4, PHT	------	------	COG3104	E:Amino acid transport and metabolism	sp|P0CI03|PTR28_ARATH;	Protein NRT1/ PTR FAMILY 5.6 OS=Arabidopsis thaliana OX=3702 GN=NPF5.6 PE=2 SV=1;	PF00854;PF07690
TRINITY_DN16695_c0_g2	Patellin-6 like [Actinidia chinensis var. chinensis]	5.06	0.49	0.275	GO:0016021	CC:integral component of membrane;	------	------	------	------	ENOG410XRSQ	S:Function unknown	sp|Q9SCU1|PATL6_ARATH;	Patellin-6 OS=Arabidopsis thaliana OX=3702 GN=PATL6 PE=2 SV=1;	PF00650;PF03765
TRINITY_DN16697_c0_g1	Zinc finger protein [Actinidia chinensis var. chinensis]	2.15	0.51	41.47	------	------	------	------	------	------	ENOG410YH1N	S:Function unknown	------	------	PF06521
TRINITY_DN16740_c0_g1	Photosystem II protein [Actinidia chinensis var. chinensis]	40.695	26.865	2.8	------	------	------	------	------	------	ENOG410Z5TB	S:Function unknown	sp|P31336|PST2_GOSHI;	Photosystem II 5 kDa protein, chloroplastic OS=Gossypium hirsutum OX=3635 GN=PSBT PE=4 SV=1;	------
TRINITY_DN16746_c1_g1	Sugar phosphate/phosphate translocator like [Actinidia chinensis var. chinensis]	4.66	3.57	23.95	GO:0016021;GO:0005794;GO:0022857;GO:0015297;GO:0015165	CC:integral component of membrane;CC:Golgi apparatus;MF:transmembrane transporter activity;MF:antiporter activity;MF:pyrimidine nucleotide-sugar transmembrane transporter activity;	------	------	------	------	ENOG410XP1S	S:Function unknown	sp|Q5XF09|PT311_ARATH;	Probable sugar phosphate/phosphate translocator At3g11320 OS=Arabidopsis thaliana OX=3702 GN=At3g11320 PE=2 SV=1;	PF03151;PF08449;PF00892
TRINITY_DN167_c0_g1	Phospho-2-dehydro-3-deoxyheptonate aldolase [Actinidia chinensis var. chinensis]	109.42	32.575	20.975	GO:0009423;GO:0009073;GO:0009507;GO:0003849	BP:chorismate biosynthetic process;BP:aromatic amino acid family biosynthetic process;CC:chloroplast;MF:3-deoxy-7-phosphoheptulonate synthase activity;	K01626	E2.5.1.54, aroF, aroG, aroH	map00400	Phenylalanine, tyrosine and tryptophan biosynthesis	COG3200	E:Amino acid transport and metabolism	sp|P27608|AROF_TOBAC;	Phospho-2-dehydro-3-deoxyheptonate aldolase 1, chloroplastic OS=Nicotiana tabacum OX=4097 GN=DHAPS-1 PE=2 SV=1;	PF01474
TRINITY_DN1681_c0_g1	ABC transporter C family member 10 like [Actinidia chinensis var. chinensis]	6.81	13.95	1.44	GO:0055085;GO:0016021;GO:0016020;GO:0000325;GO:0005774;GO:0042626;GO:0016887;GO:0005524	BP:transmembrane transport;CC:integral component of membrane;CC:membrane;CC:plant-type vacuole;CC:vacuolar membrane;MF:ATPase activity, coupled to transmembrane movement of substances;MF:ATPase activity;MF:ATP binding;	K05666	ABCC2	map02010	ABC transporters	COG1132	C:Energy production and conversion	sp|Q9LYS2|AB10C_ARATH;	ABC transporter C family member 10 OS=Arabidopsis thaliana OX=3702 GN=ABCC10 PE=2 SV=2;	PF00005;PF00664
TRINITY_DN16836_c1_g1		0.425	5.285	0.85	------	------	------	------	------	------	------	------	------	------	------
TRINITY_DN1683_c0_g1	LPS-assembly protein like [Actinidia chinensis var. chinensis]	26.25	10.64	3.48	GO:0016567;GO:0016021;GO:0031464	BP:protein ubiquitination;CC:integral component of membrane;CC:Cul4A-RING E3 ubiquitin ligase complex;	------	------	------	------	ENOG410Y9P7	S:Function unknown	sp|Q8S9J0|TAUE4_ARATH;	Sulfite exporter TauE/SafE family protein 4 OS=Arabidopsis thaliana OX=3702 GN=At2g36630 PE=2 SV=1;	PF01925
TRINITY_DN16840_c0_g1	Rhamnogalacturonate lyase [Actinidia chinensis var. chinensis]	0.945	15.41	43.775	GO:0005975;GO:0016021;GO:0003824;GO:0016829;GO:0030246	BP:carbohydrate metabolic process;CC:integral component of membrane;MF:catalytic activity;MF:lyase activity;MF:carbohydrate binding;	------	------	------	------	------	------	------	------	------
TRINITY_DN16849_c0_g1	CASP-like protein [Actinidia chinensis var. chinensis]	9.71	1.395	6.93	GO:0016021;GO:0016020;GO:0005886	CC:integral component of membrane;CC:membrane;CC:plasma membrane;	------	------	------	------	ENOG410YMN0	S:Function unknown	sp|Q10EJ2|CSPLU_ORYSJ;	CASP-like protein 5C1 OS=Oryza sativa subsp. japonica OX=39947 GN=Os03g0767900 PE=2 SV=1;	PF04535
TRINITY_DN16854_c0_g1	Pollen-specific protein-like [Actinidia chinensis var. chinensis]	13.175	15.125	1.65	------	------	------	------	------	------	ENOG4111CP0	S:Function unknown	------	------	PF01190
TRINITY_DN16863_c0_g1	Inactive poly [ADP-ribose] polymerase SRO2 [Actinidia chinensis var. chinensis]	0.85	1.065	8.45	GO:0003950	MF:NAD+ ADP-ribosyltransferase activity;	------	------	------	------	ENOG4111KQX	S:Function unknown	sp|Q9ZUD9|SRO2_ARATH;	Probable inactive poly [ADP-ribose] polymerase SRO2 OS=Arabidopsis thaliana OX=3702 GN=SRO2 PE=1 SV=1;	PF12174;PF00644
TRINITY_DN16917_c0_g1	Purine permease [Actinidia chinensis var. chinensis]	32.345	8.825	3.575	GO:0016021;GO:0015211	CC:integral component of membrane;MF:purine nucleoside transmembrane transporter activity;	------	------	------	------	ENOG410Y9BB	U:Intracellular trafficking, secretion, and vesicular transport	sp|Q9FZ95|PUP3_ARATH;	Purine permease 3 OS=Arabidopsis thaliana OX=3702 GN=PUP3 PE=2 SV=1;	PF16913;PF04142;PF00892
TRINITY_DN1691_c1_g1	1,4-alpha-glucan branching enzyme GlgB like [Actinidia chinensis var. chinensis]	1.43	0.225	56.54	------	------	------	------	------	------	ENOG410ZBZ5	S:Function unknown	------	------	PF12734
TRINITY_DN1692_c0_g1	Ethylene receptor like [Actinidia chinensis var. chinensis]	82.695	15.72	172.955	GO:0005789;GO:0016021;GO:0000155;GO:0038199;GO:0051740;GO:0046872;GO:0005524	CC:endoplasmic reticulum membrane;CC:integral component of membrane;MF:phosphorelay sensor kinase activity;MF:ethylene receptor activity;MF:ethylene binding;MF:metal ion binding;MF:ATP binding;	K14509	ETR, ERS	map04016;map04016	MAPK signaling pathway - plant;	COG0642	T:Signal transduction mechanisms	sp|Q0WPQ2|ETR2_ARATH;	Ethylene receptor 2 OS=Arabidopsis thaliana OX=3702 GN=ETR2 PE=1 SV=2;	PF00072;PF01590;PF00512;PF02518
TRINITY_DN16960_c0_g1	hypothetical protein C3L33_13015, partial [Rhododendron williamsianum]	0.035	0.57	9.745	GO:0043086;GO:0004857	BP:negative regulation of catalytic activity;MF:enzyme inhibitor activity;	------	------	------	------	------	------	sp|O49603|CVIF2_ARATH;	Cell wall / vacuolar inhibitor of fructosidase 2 OS=Arabidopsis thaliana OX=3702 GN=C/VIF2 PE=1 SV=1;	PF04043
TRINITY_DN17003_c0_g1	Leucine-rich repeat receptor-like protein [Actinidia chinensis var. chinensis]	4.61	6.29	1	GO:0016021;GO:0016301;GO:0032440	CC:integral component of membrane;MF:kinase activity;MF:2-alkenal reductase [NA;	------	------	------	------	COG4886	K:Transcription	sp|O80809|CLV2_ARATH;	Receptor-like protein CLAVATA2 OS=Arabidopsis thaliana OX=3702 GN=CLV2 PE=1 SV=1;	PF13855;PF12799
TRINITY_DN1701_c0_g1	Protein-tyrosine-phosphatase [Actinidia chinensis var. chinensis]	14.485	4.46	27.54	GO:0004725;GO:0008138;GO:0051015	MF:protein tyrosine phosphatase activity;MF:protein tyrosine/serine/threonine phosphatase activity;MF:actin filament binding;	------	------	------	------	COG2453	T:Signal transduction mechanisms	sp|Q9C5S1|MKP1_ARATH;	Protein-tyrosine-phosphatase MKP1 OS=Arabidopsis thaliana OX=3702 GN=MKP1 PE=1 SV=1;	PF00782;PF00102
TRINITY_DN1704_c0_g1	SNAP25ous protein [Actinidia chinensis var. chinensis]	13.785	5.53	32.38	GO:0005886	CC:plasma membrane;	K18211	SNAP25	------	------	ENOG410Y3Y0	U:Intracellular trafficking, secretion, and vesicular transport	sp|Q9S7P9|SNP33_ARATH;	SNAP25 homologous protein SNAP33 OS=Arabidopsis thaliana OX=3702 GN=SNAP33 PE=1 SV=1;	------
TRINITY_DN17066_c0_g1	RING-H2 finger protein [Actinidia chinensis var. chinensis]	5.41	0.75	2.325	GO:0016021	CC:integral component of membrane;	K19041	RNF38_44	------	------	ENOG41121N2	B:Chromatin structure and dynamics	sp|Q5EAE9|ATL43_ARATH;	RING-H2 finger protein ATL43 OS=Arabidopsis thaliana OX=3702 GN=ATL43 PE=2 SV=2;	PF13639;PF17123;PF13923;PF12678;PF00097;PF14634;PF12861;PF13920;PF13445
TRINITY_DN17084_c0_g1		0.385	0.125	3.57	------	------	------	------	------	------	------	------	------	------	------
TRINITY_DN17106_c0_g1	Galactinol--sucrose galactosyltransferase [Actinidia chinensis var. chinensis]	0.675	0.815	6.28	GO:0016757	MF:transferase activity, transferring glycosyl groups;	------	------	------	------	ENOG410YN13	S:Function unknown	------	------	PF04398
TRINITY_DN17107_c0_g1	UDP-arabinose 4-epimerase [Actinidia chinensis var. chinensis]	3.5	1.525	9.08	GO:0006012;GO:0016021;GO:0003978	BP:galactose metabolic process;CC:integral component of membrane;MF:UDP-glucose 4-epimerase activity;	K12448	UXE, uxe	map00520	Amino sugar and nucleotide sugar metabolism	COG1087	M:Cell wall/membrane/envelope biogenesis	sp|Q9SA77|ARAE1_ARATH;	UDP-arabinose 4-epimerase 1 OS=Arabidopsis thaliana OX=3702 GN=MUR4 PE=1 SV=1;	PF16363;PF01370;PF02719;PF01073;PF04321;PF13460;PF07993;PF00106
TRINITY_DN17116_c0_g1	Zinc finger protein like [Actinidia chinensis var. chinensis]	1.655	7.615	4.285	GO:0005634;GO:0008270	CC:nucleus;MF:zinc ion binding;	------	------	------	------	ENOG410YA5C	S:Function unknown	sp|Q9LUA9|COL10_ARATH;	Zinc finger protein CONSTANS-LIKE 10 OS=Arabidopsis thaliana OX=3702 GN=COL10 PE=1 SV=1;	PF06203;PF00643
TRINITY_DN17118_c0_g1	Polyol transporter like [Actinidia chinensis var. chinensis]	7.5	0.83	39.38	GO:0016021;GO:0022857	CC:integral component of membrane;MF:transmembrane transporter activity;	------	------	------	------	ENOG410XNQK	S:Function unknown	sp|Q8GXR2|PLT6_ARATH;	Probable polyol transporter 6 OS=Arabidopsis thaliana OX=3702 GN=PLT6 PE=2 SV=2;	PF00083;PF07690
TRINITY_DN1718_c0_g1	Cation/H(+) antiporter like [Actinidia chinensis var. chinensis]	2.085	1.055	5.2	GO:0016021;GO:0015299	CC:integral component of membrane;MF:solut;	------	------	------	------	COG0475	S:Function unknown	sp|Q9M353|CHX20_ARATH;	Cation/;	PF00999;PF00582
TRINITY_DN17193_c1_g1	hypothetical protein CEY00_Acc09533 [Actinidia chinensis var. chinensis]	9.335	12.715	1.415	------	------	------	------	------	------	ENOG4111D72	S:Function unknown	sp|Q01197|E6_GOSHI;	Protein E6 OS=Gossypium hirsutum OX=3635 GN=E6 PE=2 SV=1;	------
TRINITY_DN171_c0_g1	WRKY transcription factor [Actinidia chinensis var. chinensis]	27.025	5.27	53.95	GO:0005634;GO:0003700;GO:0043565	CC:nucleus;MF:transcription factor activity, sequence-specific DNA binding;MF:sequence-specific DNA binding;	K13424	WRKY33	map04016;map04016	MAPK signaling pathway - plant;	ENOG4112BTF	K:Transcription	sp|Q6IEQ7|WRK24_ORYSJ;	WRKY transcription factor WRKY24 OS=Oryza sativa subsp. japonica OX=39947 GN=WRKY24 PE=2 SV=1;	PF03106
TRINITY_DN171_c0_g2	WRKY transcription factor 33 [Actinidia chinensis var. chinensis]	0.275	0.165	2.82	GO:0010200;GO:0050832;GO:0009627;GO:0010120;GO:0010508;GO:0042742;GO:0009414;GO:0009409;GO:0009651;GO:0070370;GO:0005634;GO:0043565;GO:0044212;GO:0003700	BP:response to chitin;BP:defense response to fungus;BP:systemic acquired resistance;BP:camalexin biosynthetic process;BP:positive regulation of autophagy;BP:defense response to bacterium;BP:response to water deprivation;BP:response to cold;BP:response to salt stress;BP:cellular heat acclimation;CC:nucleus;MF:sequence-specific DNA binding;MF:transcription regulatory region DNA binding;MF:transcrip…	K13424	WRKY33	map04016;map04016	MAPK signaling pathway - plant;	ENOG4112BTF	K:Transcription	sp|Q6IEQ7|WRK24_ORYSJ;	WRKY transcription factor WRKY24 OS=Oryza sativa subsp. japonica OX=39947 GN=WRKY24 PE=2 SV=1;	PF03106
TRINITY_DN17228_c0_g1		5.69	10.895	44.46	------	------	------	------	------	------	------	------	------	------	PF11018
TRINITY_DN17284_c0_g1	Methyltransferase [Actinidia chinensis var. chinensis]	44.315	183.665	146.42	GO:0032259;GO:0016021;GO:0008168	BP:methylation;CC:integral component of membrane;MF:methyltransferase activity;	------	------	------	------	ENOG4111CGI	S:Function unknown	sp|Q94II3|PMTL_ARATH;	Probable methyltransferase PMT21 OS=Arabidopsis thaliana OX=3702 GN=ERD3 PE=2 SV=1;	PF03141
TRINITY_DN172_c1_g2	Protein of unknown function DUF538 protein [Actinidia chinensis var. chinensis]	45.135	37.955	13.465	------	------	------	------	------	------	ENOG410YP31	S:Function unknown	------	------	PF04398
TRINITY_DN17303_c0_g1	hypothetical protein CEY00_Acc02677 [Actinidia chinensis var. chinensis]	25.97	7.96	55.825	GO:0016021;GO:0016301	CC:integral component of membrane;MF:kinase activity;	------	------	------	------	ENOG410YIGG	S:Function unknown	------	------	------
TRINITY_DN17331_c0_g1	hypothetical protein F0562_006664 [Nyssa sinensis]	8.565	3.23	18.79	GO:0006952;GO:0009607;GO:0016021;GO:0005516	BP:defense response;BP:response to biotic stimulus;CC:integral component of membrane;MF:calmodulin binding;	K08472	MLO	------	------	ENOG410ZUVB	S:Function unknown	sp|O49621|MLO1_ARATH;	MLO-like protein 1 OS=Arabidopsis thaliana OX=3702 GN=MLO1 PE=1 SV=1;	PF03094
TRINITY_DN17349_c0_g1	Flavonol synthase/flavanone 3-hydroxylase [Actinidia chinensis var. chinensis]	1.08	6.65	33.425	GO:0046872;GO:0016491	MF:metal ion binding;MF:oxidoreductase activity;	K05278	FLS	map00941	Flavonoid biosynthesis	COG3491	S:Function unknown	sp|Q07512|FLS_PETHY;	Flavonol synthase/flavanone 3-hydroxylase OS=Petunia hybrida OX=4102 GN=FL PE=2 SV=1;	PF03171;PF14226
TRINITY_DN17363_c0_g1	Tyrosine protein-kinase [Actinidia chinensis var. chinensis]	18.945	3.98	4.705	GO:0016021;GO:0016301	CC:integral component of membrane;MF:kinase activity;	------	------	------	------	ENOG4111YFT	S:Function unknown	------	------	PF05212
TRINITY_DN17377_c0_g1	CLE12p like [Actinidia chinensis var. chinensis]	1.055	0.25	14.035	------	------	------	------	------	------	ENOG4111CXW	S:Function unknown	------	------	------
TRINITY_DN17388_c0_g1	Protein stum like [Actinidia chinensis var. chinensis]	5.78	3.01	59.62	------	------	------	------	------	------	ENOG410YQB0	S:Function unknown	------	------	------
TRINITY_DN17396_c0_g1	Chlorophyll a-b binding protein 3C [Nymphaea thermarum]	19.16	11.69	0.91	GO:0018298;GO:0009768;GO:0009416;GO:0009765;GO:0009535;GO:0009941;GO:0009522;GO:0009523;GO:0016021;GO:0010287;GO:0016168	BP:protein-chromophore linkage;BP:photosynthesis, light harvesting in photosystem I;BP:response to light stimulus;BP:photosynthesis, light harvesting;CC:chloroplast thylakoid membrane;CC:chloroplast envelope;CC:photosystem I;CC:photosystem II;CC:integral component of membrane;CC:plastoglobule;MF:chlorophyll binding;	K08912	LHCB1	map00196	Photosynthesis - antenna proteins	------	------	sp|P27493|CB22_TOBAC;	Chlorophyll a-b binding protein 21, chloroplastic OS=Nicotiana tabacum OX=4097 GN=CAB21 PE=2 SV=1;	PF00504
TRINITY_DN17438_c0_g1	Phospholipase [Actinidia chinensis var. chinensis]	4.82	0.115	1.855	GO:0006629;GO:0008970	BP:lipid metabolic process;MF:phosphatidylcholine 1-acylhydrolase activity;	------	------	------	------	ENOG410YDU3	S:Function unknown	sp|O49523|DSEL_ARATH;	Phospholipase A1-IIgamma OS=Arabidopsis thaliana OX=3702 GN=DSEL PE=1 SV=1;	PF01764
TRINITY_DN17443_c0_g1	hypothetical protein CEY00_Acc07777 [Actinidia chinensis var. chinensis]	9.1	6.82	1.355	GO:0055085;GO:0016021;GO:0016020;GO:0022857	BP:transmembrane transport;CC:integral component of membrane;CC:membrane;MF:transmembrane transporter activity;	------	------	------	------	ENOG410XS0P	S:Function unknown	sp|Q869R1|CTLHB_DICDI;	CTL-like protein DDB_G0274487 OS=Dictyostelium discoideum OX=44689 GN=DDB_G0274487 PE=3 SV=1;	PF04515
TRINITY_DN17492_c0_g1		0.34	0.215	4.655	------	------	------	------	------	------	------	------	------	------	------
TRINITY_DN17532_c0_g1		18.68	10.36	80.965	------	------	------	------	------	------	------	------	------	------	------
TRINITY_DN17534_c0_g1	hypothetical protein CEY00_Acc14510 [Actinidia chinensis var. chinensis]	1.085	0.195	4.285	GO:0046872;GO:0051213;GO:0016491	MF:metal ion binding;MF:dioxygenase activity;MF:oxidoreductase activity;	------	------	------	------	COG3491	S:Function unknown	sp|Q39224|SRG1_ARATH;	Protein SRG1 OS=Arabidopsis thaliana OX=3702 GN=SRG1 PE=2 SV=1;	PF03171;PF14226
TRINITY_DN17542_c1_g1	ACT domain-containing protein [Actinidia chinensis var. chinensis]	12.52	5.785	1.855	------	------	------	------	------	------	ENOG410YF4V	S:Function unknown	sp|Q9SGA0|ACR6_ARATH;	ACT domain-containing protein ACR6 OS=Arabidopsis thaliana OX=3702 GN=ACR6 PE=2 SV=1;	PF01842;PF13291;PF13740
TRINITY_DN1754_c0_g1	Caffeoyl-CoA O-methyltransferase [Actinidia chinensis var. chinensis]	34.945	6.545	14.235	GO:0032259;GO:0009809;GO:0008757;GO:0008171;GO:0042409;GO:0046872	BP:methylation;BP:lignin biosynthetic process;MF:S-adenosylmethionine-dependent methyltransferase activity;MF:O-methyltransferase activity;MF:caffeoyl-CoA O-methyltransferase activity;MF:metal ion binding;	K00588	E2.1.1.104	map00941;map00941;map00941	Flavonoid biosynthesis;	COG4122	S:Function unknown	sp|Q43095|CAMT_POPTM;	Caffeoyl-CoA O-methyltransferase OS=Populus tremuloides OX=3693 PE=2 SV=1;	PF01596;PF13578
TRINITY_DN17550_c0_g2	Caffeoylshikimate esterase [Actinidia chinensis var. chinensis]	13.9	4.33	18.35	GO:0016021	CC:integral component of membrane;	K01054	MGLL	map00561	Glycerolipid metabolism	COG2267	S:Function unknown	sp|Q9C942|CSE_ARATH;	Caffeoylshikimate esterase OS=Arabidopsis thaliana OX=3702 GN=CSE PE=1 SV=1;	PF12146;PF12697;PF00561;PF10230
TRINITY_DN17578_c0_g1	Cysteine-rich repeat secretory protein like [Actinidia chinensis var. chinensis]	3.115	6.815	1.17	GO:0010497;GO:0046739;GO:0016021;GO:0009505;GO:0009506	BP:plasmodesmata-mediated intercellular transport;BP:transport of virus in multicellular host;CC:integral component of membrane;CC:plant-type cell wall;CC:plasmodesma;	------	------	------	------	ENOG410YTC3	U:Intracellular trafficking, secretion, and vesicular transport	sp|Q6NM73|PDLP2_ARATH;	Plasmodesmata-located protein 2 OS=Arabidopsis thaliana OX=3702 GN=PDLP2 PE=1 SV=1;	PF01657
TRINITY_DN1757_c0_g1	KH domain-containing protein [Actinidia chinensis var. chinensis]	20.545	5.035	19.04	GO:0003723;GO:0003729	MF:RNA binding;MF:mRNA binding;	K21444	PCBP3_4	------	------	ENOG410XNN8	S:Function unknown	sp|P58223|Y4837_ARATH;	KH domain-containing protein At4g18375 OS=Arabidopsis thaliana OX=3702 GN=At4g18375 PE=2 SV=1;	PF00013;PF07650;PF13083;PF13184
TRINITY_DN175_c0_g1	uncharacterized protein LOC18046468 isoform X2 [Citrus clementina]	2.37	2.54	8.495	GO:0015074;GO:0008270;GO:0003676;GO:0016787	BP:DNA integration;MF:zinc ion binding;MF:nucleic acid binding;MF:hydrolase activity;	------	------	------	------	ENOG410XS4D	S:Function unknown	sp|Q9ZT94|POLR2_ARATH;	Retrovirus-related Pol polyprotein from transposon RE2 OS=Arabidopsis thaliana OX=3702 GN=RE2 PE=4 SV=1;	PF07727;PF13976;PF00665
TRINITY_DN17612_c0_g1	S-adenosylmethionine synthase 1 [Vitis riparia]	13.845	5.095	61.78	GO:0006556;GO:0006730;GO:0005829;GO:0004478;GO:0046872;GO:0005524	BP:S-adenosylmethionine biosynthetic process;BP:one-carbon metabolic process;CC:cytosol;MF:methionine adenosyltransferase activity;MF:metal ion binding;MF:ATP binding;	K00789	metK	map00270	Cysteine and methionine metabolism	COG0192	H:Coenzyme transport and metabolism	sp|A7PQS0|METK1_VITVI;	S-adenosylmethionine synthase 1 OS=Vitis vinifera OX=29760 GN=METK1 PE=3 SV=1;	PF02773
TRINITY_DN17619_c0_g1		1.285	1.29	9.14	------	------	------	------	------	------	------	------	------	------	------
TRINITY_DN17653_c0_g1	hypothetical protein CEY00_Acc19543 [Actinidia chinensis var. chinensis]	10.515	1.48	0.58	------	------	------	------	------	------	ENOG410YIFP	S:Function unknown	sp|Q8L471|FLZ8_ARATH;	FCS-Like Zinc finger 8 OS=Arabidopsis thaliana OX=3702 GN=FLZ8 PE=1 SV=1;	PF04570
TRINITY_DN17654_c0_g1	Xylulose 5-phosphate/phosphate translocator like [Actinidia chinensis var. chinensis]	7.67	9.285	2.3	GO:0009941;GO:0005794;GO:0016021;GO:0015297;GO:0071917;GO:0015120;GO:0022857	CC:chloroplast envelope;CC:Golgi apparatus;CC:integral component of membrane;MF:antiporter activity;MF:triose-phosphate transmembrane transporter activity;MF:phosphoglycerate transmembrane transporter activity;MF:transmembrane transporter activity;	K15283	SLC35E1	------	------	ENOG410XP1S	S:Function unknown	sp|Q9LF61|XPT_ARATH;	Xylulose 5-phosphate/phosphate translocator, chloroplastic OS=Arabidopsis thaliana OX=3702 GN=XPT PE=1 SV=1;	PF03151;PF00892
TRINITY_DN17673_c0_g1	Boron transporter like [Actinidia chinensis var. chinensis]	1.17	0.82	10.24	GO:0046713;GO:0016021;GO:0005452;GO:0080139	BP:borate transport;CC:integral component of membrane;MF:inorganic anion exchanger activity;MF:borate efflux transmembrane transporter activity;	------	------	------	------	ENOG410XPHD	U:Intracellular trafficking, secretion, and vesicular transport	sp|Q9XI23|BOR4_ARATH;	Boron transporter 4 OS=Arabidopsis thaliana OX=3702 GN=BOR4 PE=2 SV=1;	PF00955
TRINITY_DN17678_c0_g1		565.955	72.76	22.005	------	------	------	------	------	------	------	------	------	------	------
TRINITY_DN17687_c0_g1	Protein REVEILLE like [Actinidia chinensis var. chinensis]	21.245	3.325	4.8	GO:0005634;GO:0003677	CC:nucleus;MF:DNA binding;	------	------	------	------	ENOG4111HV1;ENOG4111HV1	K:Transcription;	sp|Q8RWU3|RVE8_ARATH;	Protein REVEILLE 8 OS=Arabidopsis thaliana OX=3702 GN=RVE8 PE=2 SV=1;	PF00249
TRINITY_DN176_c0_g1	Calcium-binding allergen Ole e like [Actinidia chinensis var. chinensis]	8.67	4.28	321.47	GO:0016021;GO:0005509;GO:0003677	CC:integral component of membrane;MF:calcium ion binding;MF:DNA binding;	K13448	CML	map04626	Plant-pathogen interaction	COG5126;COG5126	S:Function unknown;	sp|Q9M7R0|ALL8_OLEEU;	Calcium-binding allergen Ole e 8 OS=Olea europaea OX=4146 PE=1 SV=1;	PF00036;PF13499;PF13405;PF13202;PF13833;PF10591;PF14658
TRINITY_DN176_c0_g2	calcium-binding allergen Ole e 8-like [Camellia sinensis]	26.15	14.21	103.96	GO:0005509	MF:calcium ion binding;	K13448	CML	map04626	Plant-pathogen interaction	COG5126;COG5126;COG5126	D:Cell cycle control, cell division, chromosome partitioning;	sp|Q9M7R0|ALL8_OLEEU;	Calcium-binding allergen Ole e 8 OS=Olea europaea OX=4146 PE=1 SV=1;	PF00036;PF13202;PF13499;PF13405;PF13833;PF10591;PF14658
TRINITY_DN176_c0_g3	Calcium-binding protein [Actinidia chinensis var. chinensis]	12.4	11.3	69.155	GO:0005509	MF:calcium ion binding;	K13448	CML	map04626	Plant-pathogen interaction	COG5126;COG5126;COG5126	D:Cell cycle control, cell division, chromosome partitioning;	sp|Q0DJV6|CML18_ORYSJ;	Probable calcium-binding protein CML18 OS=Oryza sativa subsp. japonica OX=39947 GN=CML18 PE=2 SV=1;	PF00036;PF13499;PF13405;PF13202;PF13833;PF14658;PF12763
TRINITY_DN17729_c0_g2	photosystem II 10 kDa polypeptide, chloroplastic-like isoform X1 [Camellia sinensis]	81.255	118.565	25.515	GO:0010270;GO:0015979;GO:0009535;GO:0016021;GO:0009654	BP:photosystem II oxygen evolving complex assembly;BP:photosynthesis;CC:chloroplast thylakoid membrane;CC:integral component of membrane;CC:photosystem II oxygen evolving complex;	K03541	psbR	map00195	Photosynthesis	ENOG4112AV0	S:Function unknown	sp|Q40163|PSBR_SOLLC;	Photosystem II 10 kDa polypeptide, chloroplastic OS=Solanum lycopersicum OX=4081 GN=PSBR PE=2 SV=1;	PF04725
TRINITY_DN17742_c1_g1	Heavy metal-associated isoprenylated plant protein, partial [Actinidia chinensis var. chinensis]	13.795	39.43	20.73	GO:0030001;GO:0046872	BP:metal ion transport;MF:metal ion binding;	------	------	------	------	COG2608	S:Function unknown	sp|Q9C5D3|HIP7_ARATH;	Heavy metal-associated isoprenylated plant protein 7 OS=Arabidopsis thaliana OX=3702 GN=HIPP07 PE=1 SV=1;	PF00403
TRINITY_DN17749_c0_g1	UDP-glycosyltransferase [Actinidia chinensis var. chinensis]	91.345	17.12	27.61	GO:0016021;GO:0016758	CC:integral component of membrane;MF:transferase activity, transferring hexosyl groups;	------	------	------	------	COG1819	S:Function unknown	sp|Q9C768|U76B1_ARATH;	UDP-glycosyltransferase 76B1 OS=Arabidopsis thaliana OX=3702 GN=UGT76B1 PE=2 SV=1;	PF00201
TRINITY_DN17757_c0_g1	AAA-ATPase [Actinidia chinensis var. chinensis]	4.135	0.8	0.59	GO:0016021;GO:0005524	CC:integral component of membrane;MF:ATP binding;	------	------	------	------	COG0465	O:Posttranslational modification, protein turnover, chaperones	sp|Q9FLD5|ASD_ARATH;	AAA-ATPase ASD, mitochondrial OS=Arabidopsis thaliana OX=3702 GN=AATP1 PE=1 SV=1;	PF14363;PF00004;PF07728;PF13555;PF13191;PF05496
TRINITY_DN1778_c0_g1	UDP-glycosyltransferase [Actinidia chinensis var. chinensis]	27.345	11.76	86.77	GO:0016758	MF:transferase activity, transferring hexosyl groups;	------	------	------	------	COG1819	S:Function unknown	sp|Q9ZQ94|U73C5_ARATH;	UDP-glycosyltransferase 73C5 OS=Arabidopsis thaliana OX=3702 GN=UGT73C5 PE=2 SV=1;	PF00201
TRINITY_DN17803_c0_g1		6.39	47.04	0.72	------	------	------	------	------	------	------	------	------	------	------
TRINITY_DN17820_c0_g1	Auxin-induced protein [Actinidia chinensis var. chinensis]	22.11	2.81	6.78	GO:0006355;GO:0009734;GO:0005634	BP:regulation of transcription, DNA-templated;BP:auxin-activated signaling pathway;CC:nucleus;	K14484	IAA	map04075	Plant hormone signal transduction	ENOG410YEC3	K:Transcription	sp|P13089|AUX28_SOYBN;	Auxin-induced protein AUX28 OS=Glycine max OX=3847 GN=AUX28 PE=2 SV=1;	PF02309
TRINITY_DN17823_c0_g1	Methionine gamma-lyase [Actinidia chinensis var. chinensis]	20.68	5.105	17.995	GO:0019346;GO:0005737;GO:0016846;GO:0003824;GO:0016829;GO:0030170	BP:transsulfuration;CC:cytoplasm;MF:carbon-sulfur lyase activity;MF:catalytic activity;MF:lyase activity;MF:pyridoxal phosphate binding;	K01761	E4.4.1.11	map00270;map00270	Cysteine and methionine metabolism;	COG0626	L:Replication, recombination and repair	sp|Q9SGU9|MGL_ARATH;	Methionine gamma-lyase OS=Arabidopsis thaliana OX=3702 GN=MGL PE=1 SV=1;	PF01053;PF00155;PF00266
TRINITY_DN17829_c0_g1	Nucleoredoxin [Actinidia chinensis var. chinensis]	40.3	4.965	0.925	GO:0035556;GO:0008270	BP:intracellular signal transduction;MF:zinc ion binding;	------	------	------	------	ENOG410YAGH	S:Function unknown	------	------	PF03107;PF00569
TRINITY_DN1789_c0_g1	Protein EXORDIUM-like [Actinidia chinensis var. chinensis]	125.545	8.535	43.005	------	------	------	------	------	------	ENOG41107QF	S:Function unknown	sp|Q9FE06|EXOL2_ARATH;	Protein EXORDIUM-like 2 OS=Arabidopsis thaliana OX=3702 GN=EXL2 PE=2 SV=1;	PF04674
TRINITY_DN17909_c0_g1	Lysine histidine transporter like [Actinidia chinensis var. chinensis]	7.915	1.12	8.68	GO:0003333;GO:0016021;GO:0005886;GO:0015171	BP:amino acid transmembrane transport;CC:integral component of membrane;CC:plasma membrane;MF:amino acid transmembrane transporter activity;	------	------	------	------	COG0814	S:Function unknown	sp|Q9FKS8|LHT1_ARATH;	Lysine histidine transporter 1 OS=Arabidopsis thaliana OX=3702 GN=LHT1 PE=1 SV=1;	PF01490;PF03222
TRINITY_DN17910_c0_g1	Myb family transcription factor [Actinidia chinensis var. chinensis]	7.15	1.28	0.205	GO:0005634;GO:0003677	CC:nucleus;MF:DNA binding;	------	------	------	------	ENOG410YGDG	S:Function unknown	sp|Q0WVU3|PHL5_ARATH;	Myb family transcription factor PHL5 OS=Arabidopsis thaliana OX=3702 GN=PHL5 PE=2 SV=1;	PF14379;PF00249
TRINITY_DN17923_c0_g1	Homeobox protein like [Actinidia chinensis var. chinensis]	4.42	11.825	2.365	GO:0006351;GO:0070176;GO:0003677	BP:transcription, DNA-templated;CC:DRM complex;MF:DNA binding;	------	------	------	------	ENOG4112AMG	S:Function unknown	------	------	PF10044
TRINITY_DN17981_c0_g1	Catalase [Actinidia chinensis var. chinensis]	12.135	9.84	74.585	GO:0042744;GO:0006979;GO:0005777;GO:0020037;GO:0004096;GO:0046872	BP:hydrogen peroxide catabolic process;BP:response to oxidative stress;CC:peroxisome;MF:heme binding;MF:catalase activity;MF:metal ion binding;	K03781	katE, CAT, catB, srpA	map00630;map00630;map00630;map00630	Glyoxylate and dicarboxylate metabolism;	COG0753	P:Inorganic ion transport and metabolism	sp|P49317|CATA3_NICPL;	Catalase isozyme 3 OS=Nicotiana plumbaginifolia OX=4092 GN=CAT3 PE=2 SV=1;	PF00199
TRINITY_DN17981_c0_g2	Catalase isozyme [Actinidia chinensis var. chinensis]	1.65	8.515	34.085	GO:0042542;GO:0042744;GO:0006979;GO:0005737;GO:0005777;GO:0020037;GO:0004096;GO:0046872	BP:response to hydrogen peroxide;BP:hydrogen peroxide catabolic process;BP:response to oxidative stress;CC:cytoplasm;CC:peroxisome;MF:heme binding;MF:catalase activity;MF:metal ion binding;	K03781	katE, CAT, catB, srpA	map00630;map00630;map00630;map00630	Glyoxylate and dicarboxylate metabolism;	COG0753	P:Inorganic ion transport and metabolism	sp|P49317|CATA3_NICPL;	Catalase isozyme 3 OS=Nicotiana plumbaginifolia OX=4092 GN=CAT3 PE=2 SV=1;	PF00199
TRINITY_DN17990_c0_g1	ADP-ribosylation factor like, partial [Actinidia chinensis var. chinensis]	44.495	5.23	1.41	GO:0006886;GO:0016192;GO:0005737;GO:0005525	BP:intracellular protein transport;BP:vesicle-mediated transport;CC:cytoplasm;MF:GTP binding;	K07937	ARF1	map04144	Endocytosis	COG1100	S:Function unknown	sp|Q06396|ARF1_ORYSJ;	ADP-ribosylation factor 1 OS=Oryza sativa subsp. japonica OX=39947 GN=Os01g0813400 PE=2 SV=3;	PF00025;PF08477;PF09439;PF00071;PF00503;PF04670;PF01926
TRINITY_DN179_c0_g1	Phox/Bem1p [Corchorus capsularis]	2.48	0.935	23.195	------	------	------	------	------	------	ENOG410YA7W;ENOG410YA7W	S:Function unknown;	sp|Q8RWY4|NLP6_ARATH;	Protein NLP6 OS=Arabidopsis thaliana OX=3702 GN=NLP6 PE=2 SV=2;	PF02042;PF00564
TRINITY_DN18001_c0_g1	Subtilisin-like protease [Actinidia chinensis var. chinensis]	3.915	9.96	0.38	GO:0004252	MF:serine-type endopeptidase activity;	------	------	------	------	COG1404	O:Posttranslational modification, protein turnover, chaperones	sp|Q9LUM3|SBT15_ARATH;	Subtilisin-like protease SBT1.5 OS=Arabidopsis thaliana OX=3702 GN=SBT1.5 PE=2 SV=1;	PF00082;PF05922
TRINITY_DN18018_c0_g1	Leucine-rich repeat receptor-like protein kinase [Actinidia chinensis var. chinensis]	12.165	4.77	3.235	GO:0016301	MF:kinase activity;	------	------	------	------	COG4886	S:Function unknown	------	------	PF12799;PF13855
TRINITY_DN18057_c0_g3	uncharacterized protein LOC115961780 [Quercus lobata]	3.66	0.41	1	GO:0008270;GO:0003676;GO:0003743	MF:zinc ion binding;MF:nucleic acid binding;MF:translation initiation factor activity;	------	------	------	------	------	------	------	------	------
TRINITY_DN18092_c0_g1	Dof zinc finger protein like [Actinidia chinensis var. chinensis]	2.89	2.41	15.595	GO:0006355;GO:0005634;GO:0003677	BP:regulation of transcription, DNA-templated;CC:nucleus;MF:DNA binding;	------	------	------	------	ENOG410YN7T	S:Function unknown	sp|P68349|DOF12_ARATH;	Dof zinc finger protein DOF1.2 OS=Arabidopsis thaliana OX=3702 GN=DOF1.2 PE=2 SV=1;	PF02701
TRINITY_DN1809_c0_g1	UDP-glycosyltransferase [Actinidia chinensis var. chinensis]	92.175	37.405	23.56	GO:0016758	MF:transferase activity, transferring hexosyl groups;	------	------	------	------	COG1819	S:Function unknown	sp|Q6VAA7|U88B1_STERE;	UDP-glycosyltransferase 88B1 OS=Stevia rebaudiana OX=55670 GN=UGT88B1 PE=2 SV=1;	PF00201
TRINITY_DN1810_c0_g1	GDP-L-galactose phosphorylase [Actinidia chinensis var. chinensis]	138.69	40.955	54.08	GO:0016779;GO:0080048;GO:0080047	MF:nucleotidyltransferase activity;MF:GDP-D-glucose phosphorylase activity;MF:GDP-L-galactose phosphorylase activity;	K14190	VTC2_5	map00053	Ascorbate and aldarate metabolism	ENOG4111FR6	S:Function unknown	sp|Q8RWE8|GGAP1_ARATH;	GDP-L-galactose phosphorylase 1 OS=Arabidopsis thaliana OX=3702 GN=VTC2 PE=1 SV=1;	PF16269
TRINITY_DN18147_c0_g1	Protein LURP-one-related like [Actinidia chinensis var. chinensis]	32.1	2.24	6.675	------	------	------	------	------	------	ENOG410YC6J	S:Function unknown	sp|Q9ZVI6|LOR8_ARATH;	Protein LURP-one-related 8 OS=Arabidopsis thaliana OX=3702 GN=At2g38640 PE=2 SV=1;	PF04525
TRINITY_DN1818_c0_g1	UDP-4-keto-6-deoxy-D-glucose 3,5-epimerase/UDP-4-keto-L-rhamnose 4-keto-reductase [Actinidia chinensis var. chinensis]	40.16	29.765	148.085	GO:0009225;GO:0008460;GO:0008242	BP:nucleotide-sugar metabolic process;MF:dTDP-glucose 4,6-dehydratase activity;MF:omega peptidase activity;	K12450	RHM	map00520	Amino sugar and nucleotide sugar metabolism	COG1088	M:Cell wall/membrane/envelope biogenesis	sp|Q9SYM5|RHM1_ARATH;	Trifunctional UDP-glucose 4,6-dehydratase/UDP-4-keto-6-deoxy-D-glucose 3,5-epimerase/UDP-4-keto-L-rhamnose-reductase RHM1 OS=Arabidopsis thaliana OX=3702 GN=RHM1 PE=1 SV=1;	PF16363;PF01370;PF04321;PF01073;PF02719;PF07993
TRINITY_DN18195_c0_g1	G-type lectin S-receptor-like serine/threonine-protein kinase [Actinidia chinensis var. chinensis]	0.07	0.05	1.26	GO:0048544;GO:0016021;GO:0004674;GO:0030246;GO:0005524	BP:recognition of pollen;CC:integral component of membrane;MF:protein serine/threonine kinase activity;MF:carbohydrate binding;MF:ATP binding;	------	------	------	------	COG0515	S:Function unknown	sp|O64783|Y1137_ARATH;	G-type lectin S-receptor-like serine/threonine-protein kinase At1g61370 OS=Arabidopsis thaliana OX=3702 GN=At1g61370 PE=3 SV=2;	PF07714;PF00069;PF01453;PF00954;PF08276;PF11883
TRINITY_DN18209_c0_g1	Protein FAM178B like [Actinidia chinensis var. chinensis]	15.135	2.84	37.22	GO:0005840	CC:ribosome;	------	------	------	------	ENOG4111AZ2	S:Function unknown	------	------	PF05340
TRINITY_DN18235_c0_g1	Berberine bridge enzyme-like [Actinidia chinensis var. chinensis]	0.37	2.12	3.105	GO:0050468;GO:0071949;GO:0016491	MF:reticuline oxidase activity;MF:FAD binding;MF:oxidoreductase activity;	------	------	------	------	COG0277	C:Energy production and conversion	sp|Q9FKV2|BBE23_ARATH;	Berberine bridge enzyme-like 23 OS=Arabidopsis thaliana OX=3702 GN=At5g44360 PE=2 SV=1;	PF01565;PF08031
TRINITY_DN1824_c0_g1	ABSCISIC ACID-INSENSITIVE 5-like protein [Actinidia chinensis var. chinensis]	46.73	7.885	53.6	GO:0005634;GO:0003700	CC:nucleus;MF:transcription factor activity, sequence-specific DNA binding;	K14432	ABF	map04075	Plant hormone signal transduction	ENOG410YB2M	K:Transcription	sp|Q9M7Q4|AI5L5_ARATH;	ABSCISIC ACID-INSENSITIVE 5-like protein 5 OS=Arabidopsis thaliana OX=3702 GN=ABF2 PE=1 SV=1;	PF00170;PF07716
TRINITY_DN1826_c1_g1		4.385	13.79	3.3	------	------	------	------	------	------	------	------	------	------	------
TRINITY_DN18296_c0_g1	Protein COFACTOR ASSEMBLY OF COMPLEX C SUBUNIT B like [Actinidia chinensis var. chinensis]	4.26	6.37	0.525	GO:0010190;GO:0016021;GO:0009507	BP:cytochrome b6f complex assembly;CC:integral component of membrane;CC:chloroplast;	------	------	------	------	ENOG4111H41	S:Function unknown	sp|Q9LSE4|CCB1_ARATH;	Protein COFACTOR ASSEMBLY OF COMPLEX C SUBUNIT B CCB1, chloroplastic OS=Arabidopsis thaliana OX=3702 GN=CCB1 PE=1 SV=1;	PF12046
TRINITY_DN18303_c0_g1		0.26	0.035	11.535	------	------	------	------	------	------	------	------	------	------	------
TRINITY_DN18305_c0_g1	GDSL esterase/lipase, partial [Actinidia chinensis var. chinensis]	12.755	15.81	3.965	GO:0006629;GO:0016787	BP:lipid metabolic process;MF:hydrolase activity;	------	------	------	------	ENOG410YP6W;ENOG410YP6W	S:Function unknown;	sp|Q680C0|GDL62_ARATH;	GDSL esterase/lipase At4g10955 OS=Arabidopsis thaliana OX=3702 GN=At4g10955 PE=2 SV=1;	PF01764;PF12697
TRINITY_DN18318_c0_g1	Auxin-responsive protein [Actinidia chinensis var. chinensis]	25.02	12.43	94.005	GO:0006355;GO:0009734;GO:0005634	BP:regulation of transcription, DNA-templated;BP:auxin-activated signaling pathway;CC:nucleus;	K14484	IAA	map04075	Plant hormone signal transduction	ENOG410YGIK	S:Function unknown	sp|Q38832|IAA14_ARATH;	Auxin-responsive protein IAA14 OS=Arabidopsis thaliana OX=3702 GN=IAA14 PE=1 SV=2;	PF02309
TRINITY_DN1833_c0_g1	3-ketoacyl-CoA synthase [Actinidia chinensis var. chinensis]	1.595	1.935	109.905	------	------	------	------	------	------	------	------	------	------	------
TRINITY_DN18386_c0_g1	Leaf rust 10 disease-resistance locus receptor-like protein kinase [Actinidia chinensis var. chinensis]	0.96	1.05	5.43	GO:0016021;GO:0030247;GO:0005524;GO:0004672	CC:integral component of membrane;MF:polysaccharide binding;MF:ATP binding;MF:protein kinase activity;	------	------	------	------	COG0515	T:Signal transduction mechanisms	sp|Q9FF31|LRL21_ARATH;	LEAF RUST 10 DISEASE-RESISTANCE LOCUS RECEPTOR-LIKE PROTEIN KINASE-like 2.1 OS=Arabidopsis thaliana OX=3702 GN=LRK10L-2.1 PE=3 SV=1;	PF00069;PF07714;PF14380;PF13947
TRINITY_DN183_c0_g1	Rhamnogalacturonate lyase [Actinidia chinensis var. chinensis]	0.64	14.72	54.135	GO:0005975;GO:0016021;GO:0003824;GO:0016829;GO:0030246	BP:carbohydrate metabolic process;CC:integral component of membrane;MF:catalytic activity;MF:lyase activity;MF:carbohydrate binding;	------	------	------	------	------	------	------	------	------
TRINITY_DN18436_c0_g1	Nucleolar complex protein [Actinidia chinensis var. chinensis]	1.035	1.115	6.515	GO:0005730	CC:nucleolus;	K14834	NOC3	------	------	COG5117;COG5117	J:Translation, ribosomal structure and biogenesis;	------	------	------
TRINITY_DN18452_c0_g1	Hydroxymethylglutaryl-CoA synthase [Actinidia chinensis var. chinensis]	20.765	2.4	67.895	GO:0016126;GO:0008299;GO:0006084;GO:0010142;GO:0004421	BP:sterol biosynthetic process;BP:isoprenoid biosynthetic process;BP:acetyl-CoA metabolic process;BP:farnesyl diphosphate biosynthetic process, mevalonate pathway;MF:hydroxymethylglutaryl-CoA synthase activity;	K01641	E2.3.3.10	map00900;map00900;map00900;map00900	Terpenoid backbone biosynthesis;	COG3425	I:Lipid transport and metabolism	sp|P54873|HMCS_ARATH;	Hydroxymethylglutaryl-CoA synthase OS=Arabidopsis thaliana OX=3702 GN=HMGS PE=1 SV=2;	PF08540;PF01154;PF08541
TRINITY_DN18504_c0_g1	Mannitol dehydrogenase [Actinidia chinensis var. chinensis]	7.035	1.105	3.3	GO:0016021;GO:0052747;GO:0008270;GO:0045551;GO:0016491	CC:integral component of membrane;MF:sinapyl alcohol dehydrogenase activity;MF:zinc ion binding;MF:cinnamyl-alcohol dehydrogenase activity;MF:oxidoreductase activity;	K23232;K00083	10HGO;CAD	map00940;map00940	Phenylpropanoid biosynthesis;	COG1064	C:Energy production and conversion	sp|Q9ZRF1|MTDH_FRAAN;	Probable mannitol dehydrogenase OS=Fragaria ananassa OX=3747 GN=CAD PE=2 SV=1;	PF08240;PF00107;PF02826
TRINITY_DN1851_c0_g1	Aquaporin PIP1-4 like [Actinidia chinensis var. chinensis]	824.15	86.035	80.65	GO:0016021;GO:0015267	CC:integral component of membrane;MF:channel activity;	K09872	PIP	------	------	COG0580	G:Carbohydrate transport and metabolism	sp|Q39196|PIP14_ARATH;	Probable aquaporin PIP1-4 OS=Arabidopsis thaliana OX=3702 GN=PIP1.4 PE=1 SV=1;	PF00230
TRINITY_DN18527_c0_g1	Protein PIN-LIKES like [Actinidia chinensis var. chinensis]	12.32	2.155	14.83	GO:0055085;GO:0016021	BP:transmembrane transport;CC:integral component of membrane;	------	------	------	------	COG0679	S:Function unknown	sp|F4HWB6|PILS1_ARATH;	Protein PIN-LIKES 1 OS=Arabidopsis thaliana OX=3702 GN=PILS1 PE=2 SV=1;	PF03547
TRINITY_DN1856_c0_g1	NAC transcription factor 6 [Actinidia deliciosa]	13.585	3.1	58.295	GO:0006355;GO:0005634;GO:0003677	BP:regulation of transcription, DNA-templated;CC:nucleus;MF:DNA binding;	------	------	------	------	ENOG410Y9QZ	S:Function unknown	sp|Q9FLJ2|NC100_ARATH;	NAC domain-containing protein 100 OS=Arabidopsis thaliana OX=3702 GN=NAC100 PE=2 SV=1;	PF02365
TRINITY_DN1856_c1_g1	NAC domain-containing protein [Actinidia chinensis var. chinensis]	5.675	1.35	14.525	GO:0006355;GO:0005634;GO:0003677	BP:regulation of transcription, DNA-templated;CC:nucleus;MF:DNA binding;	------	------	------	------	ENOG410Y9QZ	S:Function unknown	sp|Q9FLJ2|NC100_ARATH;	NAC domain-containing protein 100 OS=Arabidopsis thaliana OX=3702 GN=NAC100 PE=2 SV=1;	PF02365
TRINITY_DN1859_c0_g1	hypothetical protein CEY00_Acc31259 [Actinidia chinensis var. chinensis]	369.335	5.745	1.47	------	------	------	------	------	------	------	------	------	------	------
TRINITY_DN1859_c0_g2	hypothetical protein CEY00_Acc31259 [Actinidia chinensis var. chinensis]	511.89	9.255	1.205	------	------	------	------	------	------	------	------	------	------	------
TRINITY_DN18624_c0_g1	Aspartic proteinase [Actinidia chinensis var. chinensis]	5.015	6.34	1.23	GO:0006508;GO:0006887;GO:0030163;GO:0000145;GO:0004190	BP:proteolysis;BP:exocytosis;BP:protein catabolic process;CC:exocyst;MF:aspartic-type endopeptidase activity;	------	------	------	------	ENOG410XNV7	O:Posttranslational modification, protein turnover, chaperones	sp|Q0IU52|ASP1_ORYSJ;	Aspartic proteinase Asp1 OS=Oryza sativa subsp. japonica OX=39947 GN=ASP1 PE=2 SV=1;	PF14543;PF00026;PF14541
TRINITY_DN18644_c0_g1	Glucan endo-1,3-beta-glucosidase [Actinidia chinensis var. chinensis]	2.575	1.67	0.34	GO:0005975;GO:0016021;GO:0004553	BP:carbohydrate metabolic process;CC:integral component of membrane;MF:hydrolase activity, hydrolyzing O-glycosyl compounds;	K19892	GN4	map00500	Starch and sucrose metabolism	ENOG410YASF	G:Carbohydrate transport and metabolism	sp|Q94CD8|E134_ARATH;	Glucan endo-1,3-beta-glucosidase 4 OS=Arabidopsis thaliana OX=3702 GN=At3g13560 PE=2 SV=1;	PF00332;PF07983
TRINITY_DN18664_c0_g1	Tryptophan aminotransferase-related protein [Actinidia chinensis var. chinensis]	1.025	0.69	5.8	GO:0008483;GO:0016846	MF:transaminase activity;MF:carbon-sulfur lyase activity;	K16903	TAA1	map00380	Tryptophan metabolism	ENOG410YMNS	E:Amino acid transport and metabolism	sp|Q94A02|TAR2_ARATH;	Tryptophan aminotransferase-related protein 2 OS=Arabidopsis thaliana OX=3702 GN=TAR2 PE=2 SV=1;	PF04864;PF00155
TRINITY_DN18698_c0_g1	Myosin-11 like [Actinidia chinensis var. chinensis]	1.975	5.47	0.4	------	------	------	------	------	------	ENOG410Y91T	U:Intracellular trafficking, secretion, and vesicular transport	sp|Q9AQW1|REL2_ORYSJ;	Protein ROLLING AND ERECT LEAF 2 OS=Oryza sativa subsp. japonica OX=39947 GN=REL2 PE=2 SV=1;	PF04782;PF04783
TRINITY_DN18713_c0_g1		0.885	6.985	0.28	------	------	------	------	------	------	------	------	------	------	------
TRINITY_DN1872_c0_g1	Chlorophyll a-b binding protein CP24 10A like [Actinidia chinensis var. chinensis]	416.22	491.655	59.425	GO:0018298;GO:0009768;GO:0009416;GO:0009765;GO:0009535;GO:0009941;GO:0009522;GO:0009523;GO:0016021;GO:0010287;GO:0016168	BP:protein-chromophore linkage;BP:photosynthesis, light harvesting in photosystem I;BP:response to light stimulus;BP:photosynthesis, light harvesting;CC:chloroplast thylakoid membrane;CC:chloroplast envelope;CC:photosystem I;CC:photosystem II;CC:integral component of membrane;CC:plastoglobule;MF:chlorophyll binding;	K08917	LHCB6	map00196	Photosynthesis - antenna proteins	ENOG410ZGWX	S:Function unknown	sp|P27524|CB4A_SOLLC;	Chlorophyll a-b binding protein CP24 10A, chloroplastic OS=Solanum lycopersicum OX=4081 GN=CAP10A PE=3 SV=1;	PF00504
TRINITY_DN18736_c0_g1	BAHD acyltransferase [Actinidia chinensis var. chinensis]	38.29	0.81	45.935	GO:0016747	MF:transferase activity, transferring acyl groups other than amino-acyl groups;	------	------	------	------	ENOG410YADF	S:Function unknown	sp|Q9FF86|DCR_ARATH;	BAHD acyltransferase DCR OS=Arabidopsis thaliana OX=3702 GN=DCR PE=2 SV=1;	PF02458
TRINITY_DN1873_c0_g1	Abscisic acid receptor like [Actinidia chinensis var. chinensis]	3.11	1.015	8.575	------	------	K14496	PYL	map04016;map04016	MAPK signaling pathway - plant;	ENOG4111MYF;ENOG4111MYF	S:Function unknown;	sp|O80920|PYL4_ARATH;	Abscisic acid receptor PYL4 OS=Arabidopsis thaliana OX=3702 GN=PYL4 PE=1 SV=1;	PF10604;PF03364;PF00407
TRINITY_DN18763_c0_g1	Serine/threonine-protein kinase isoform 1 [Actinidia chinensis var. chinensis]	1.57	0.21	5.035	GO:0004842;GO:0005524;GO:0004672	MF:ubiquitin-protein transferase activity;MF:ATP binding;MF:protein kinase activity;	------	------	------	------	COG0515	T:Signal transduction mechanisms	sp|Q8GUH1|PUB33_ARATH;	U-box domain-containing protein 33 OS=Arabidopsis thaliana OX=3702 GN=PUB33 PE=2 SV=2;	PF00069;PF07714;PF04564
TRINITY_DN18778_c0_g1	Glutamate receptor 2.7 like [Actinidia chinensis var. chinensis]	0.15	0.1	5.76	GO:0016021;GO:0005886;GO:0038023;GO:0015276	CC:integral component of membrane;CC:plasma membrane;MF:signaling receptor activity;MF:ligand-gated ion channel activity;	K05387	GRIP	------	------	ENOG410XQQV;ENOG410XQQV	E:Amino acid transport and metabolism;	sp|O81078|GLR29_ARATH;	Glutamate receptor 2.9 OS=Arabidopsis thaliana OX=3702 GN=GLR2.9 PE=2 SV=1;	PF01094;PF00060;PF00497;PF13458;PF10613
TRINITY_DN1877_c0_g1	hypothetical protein CEY00_Acc11577 [Actinidia chinensis var. chinensis]	47.86	139.44	57.375	------	------	------	------	------	------	------	------	------	------	------
TRINITY_DN18797_c0_g1	S-norcoclaurine synthase [Actinidia chinensis var. chinensis]	13.83	6.335	1.065	GO:0009738;GO:0006952;GO:0080163;GO:0005737;GO:0005634;GO:0038023;GO:0004864;GO:0010427	BP:abscisic acid-activated signaling pathway;BP:defense response;BP:regulation of protein serine/threonine phosphatase activity;CC:cytoplasm;CC:nucleus;MF:signaling receptor activity;MF:protein phosphatase inhibitor activity;MF:abscisic acid binding;	------	------	------	------	ENOG410YQ60	S:Function unknown	sp|Q4QTJ1|NCS2_PAPSO;	S-norcoclaurine synthase 2 OS=Papaver somniferum OX=3469 GN=NCS2 PE=1 SV=1;	PF00407;PF10604
TRINITY_DN18798_c0_g1	Subtilisin-like protease [Actinidia chinensis var. chinensis]	4.02	2.575	0.6	GO:0006412;GO:0016021;GO:0022625;GO:0003735;GO:0004252	BP:translation;CC:integral component of membrane;CC:cytosolic large ribosomal subunit;MF:structural constituent of ribosome;MF:serine-type endopeptidase activity;	------	------	------	------	COG1404	M:Cell wall/membrane/envelope biogenesis	sp|Q9LUM3|SBT15_ARATH;	Subtilisin-like protease SBT1.5 OS=Arabidopsis thaliana OX=3702 GN=SBT1.5 PE=2 SV=1;	PF00082;PF17766;PF05922;PF02225
TRINITY_DN1879_c0_g1	L-ascorbate oxidase [Actinidia chinensis var. chinensis]	1.11	1.42	10.98	GO:1900367;GO:0016021;GO:0005576;GO:0008447;GO:0005507;GO:0016491	BP:positive regulation of defense response to insect;CC:integral component of membrane;CC:extracellular region;MF:L-ascorbate oxidase activity;MF:copper ion binding;MF:oxidoreductase activity;	------	------	------	------	COG2132	T:Signal transduction mechanisms	sp|P14133|ASO_CUCSA;	L-ascorbate oxidase OS=Cucumis sativus OX=3659 PE=1 SV=1;	PF00394;PF07731;PF07732
TRINITY_DN1880_c0_g1	HVA22-like protein [Actinidia chinensis var. chinensis]	21.555	12.405	112.38	GO:0016021;GO:0008270;GO:0003676	CC:integral component of membrane;MF:zinc ion binding;MF:nucleic acid binding;	------	------	------	------	COG5052	U:Intracellular trafficking, secretion, and vesicular transport	sp|Q9S7V4|HA22A_ARATH;	HVA22-like protein a OS=Arabidopsis thaliana OX=3702 GN=HVA22A PE=2 SV=1;	PF03134;PF12874
TRINITY_DN18858_c0_g1	Auxin-responsive protein [Actinidia chinensis var. chinensis]	5.315	10.565	0.19	GO:0009733	BP:response to auxin;	K14488	SAUR	map04075	Plant hormone signal transduction	ENOG410YUJ0	S:Function unknown	sp|Q9LTV3|SAU72_ARATH;	Auxin-responsive protein SAUR72 OS=Arabidopsis thaliana OX=3702 GN=SAUR72 PE=2 SV=1;	PF02519
TRINITY_DN18942_c0_g1	alpha-expansin [Actinidia chinensis]	4.355	60.78	41.76	GO:0009664;GO:0005618;GO:0016020;GO:0005576	BP:plant-type cell wall organization;CC:cell wall;CC:membrane;CC:extracellular region;	------	------	------	------	ENOG410YCRV	G:Carbohydrate transport and metabolism	sp|Q9LDR9|EXP10_ARATH;	Expansin-A10 OS=Arabidopsis thaliana OX=3702 GN=EXPA10 PE=2 SV=1;	PF01357
TRINITY_DN18997_c0_g1	DnaJ subfamily B member like [Actinidia chinensis var. chinensis]	21.79	41.9	10.45	GO:0051085;GO:0006457;GO:0005829;GO:0051087;GO:0051082	BP:chaperone mediated protein folding requiring cofactor;BP:protein folding;CC:cytosol;MF:chaperone binding;MF:unfolded protein binding;	K09510	DNAJB4	------	------	COG0484	O:Posttranslational modification, protein turnover, chaperones	sp|Q9UDY4|DNJB4_HUMAN;	DnaJ homolog subfamily B member 4 OS=Homo sapiens OX=9606 GN=DNAJB4 PE=1 SV=1;	PF01556;PF00226
TRINITY_DN18999_c0_g3	Auxin-responsive protein [Actinidia chinensis var. chinensis]	2.765	1.26	8.395	GO:0009733	BP:response to auxin;	cic;K14488;cit	;SAUR;	map04075	Plant hormone signal transduction	ENOG4111DHX	S:Function unknown	sp|Q9FJG0|SAU20_ARATH;	Auxin-responsive protein SAUR20 OS=Arabidopsis thaliana OX=3702 GN=SAUR20 PE=2 SV=1;	PF02519
TRINITY_DN19003_c0_g1		0.385	4.325	7.2	------	------	------	------	------	------	------	------	------	------	------
TRINITY_DN19010_c1_g1	UDP-glycosyltransferase [Actinidia chinensis var. chinensis]	1.31	11.065	0.875	GO:0043231;GO:0016758;GO:0008194	CC:intracellular membrane-bounded organelle;MF:transferase activity, transferring hexosyl groups;MF:UDP-glycosyltransferase activity;	------	------	------	------	COG1819	S:Function unknown	sp|O64733|U87A2_ARATH;	UDP-glycosyltransferase 87A2 OS=Arabidopsis thaliana OX=3702 GN=UGT87A2 PE=1 SV=1;	PF00201
TRINITY_DN19076_c0_g1	Protein DETOXIFICATION like [Actinidia chinensis var. chinensis]	12.87	2.51	44.65	GO:0016020;GO:0016021;GO:0022857;GO:0015297;GO:0042910	CC:membrane;CC:integral component of membrane;MF:transmembrane transporter activity;MF:antiporter activity;MF:xenobiotic transporter activity;	K03327	TC.MATE, SLC47A, norM, mdtK, dinF	------	------	COG0534	V:Defense mechanisms	sp|Q9FKQ1|DTX27_ARATH;	Protein DETOXIFICATION 27 OS=Arabidopsis thaliana OX=3702 GN=DTX27 PE=2 SV=1;	PF01554
TRINITY_DN190_c0_g1	BZIP transcription factor [Actinidia chinensis var. chinensis]	86.23	21.92	104.515	GO:0045893;GO:0005634;GO:0003700;GO:0043565;GO:0044212	BP:positive regulation of transcription, DNA-templated;CC:nucleus;MF:transcription factor activity, sequence-specific DNA binding;MF:sequence-specific DNA binding;MF:transcription regulatory region DNA binding;	------	------	------	------	ENOG410ZM7Q;ENOG410ZM7Q	K:Transcription;	sp|C0Z2L5|BZP44_ARATH;	bZIP transcription factor 44 OS=Arabidopsis thaliana OX=3702 GN=BZIP44 PE=1 SV=1;	PF00170;PF07716
TRINITY_DN19119_c0_g1	2S sulfur-rich seed storage protein large chain 2 like [Actinidia chinensis var. chinensis]	36.615	0.185	27.125	GO:0045735	MF:nutrient reservoir activity;	------	------	------	------	ENOG41117DA	U:Intracellular trafficking, secretion, and vesicular transport	sp|P04403|2SS1_BEREX;	2S sulfur-rich seed storage protein 1 OS=Bertholletia excelsa OX=3645 GN=BE2S1 PE=1 SV=2;	PF00234
TRINITY_DN1913_c0_g1	uncharacterized protein LOC111910183 [Lactuca sativa]	179.725	78.025	12.16	------	------	------	------	------	------	ENOG41117ZH	S:Function unknown	------	------	------
TRINITY_DN19143_c0_g1	Glutamyl-tRNA reductase [Actinidia chinensis var. chinensis]	5.03	10.57	1.275	GO:0006782;GO:0050661;GO:0008883	BP:protoporphyrinogen IX biosynthetic process;MF:NADP binding;MF:glutamyl-tRNA reductase activity;	K02492	hemA	map00860	Porphyrin and chlorophyll metabolism	COG0373	H:Coenzyme transport and metabolism	sp|P93111|HEM11_CUCSA;	Glutamyl-tRNA reductase 1, chloroplastic OS=Cucumis sativus OX=3659 GN=HEMA1 PE=2 SV=1;	PF05201
TRINITY_DN19154_c0_g2	Late embryogenesis abundant protein [Actinidia chinensis var. chinensis]	0.565	0.565	6.855	GO:0016021;GO:0016301	CC:integral component of membrane;MF:kinase activity;	------	------	------	------	ENOG4111A3K	S:Function unknown	sp|Q6DST1|Y1465_ARATH;	Late embryogenesis abundant protein At1g64065 OS=Arabidopsis thaliana OX=3702 GN=At1g64065 PE=2 SV=1;	PF03168
TRINITY_DN19192_c1_g1	hypothetical protein CEY00_Acc22854 [Actinidia chinensis var. chinensis]	4.13	0.575	0.805	------	------	------	------	------	------	ENOG410YJ7V	S:Function unknown	sp|O04133|SRC2_SOYBN;	Protein SRC2 OS=Glycine max OX=3847 GN=SRC2 PE=2 SV=1;	------
TRINITY_DN19196_c0_g1	Serine/threonine-protein kinase [Actinidia chinensis var. chinensis]	2.75	1.195	8.41	GO:0004674;GO:0005524	MF:protein serine/threonine kinase activity;MF:ATP binding;	------	------	------	------	COG0515	T:Signal transduction mechanisms	sp|Q9SII6|PIX13_ARATH;	Probable serine/threonine-protein kinase PIX13 OS=Arabidopsis thaliana OX=3702 GN=PIX13 PE=1 SV=2;	PF07714;PF00069
TRINITY_DN19199_c0_g2	Sterol 24-C-methyltransferase [Actinidia chinensis var. chinensis]	7.19	5.345	42.1	GO:0032259;GO:0016021;GO:0008168;GO:0003838	BP:methylation;CC:integral component of membrane;MF:methyltransferase activity;MF:sterol 24-C-methyltransferase activity;	------	------	------	------	ENOG410Y3ER	S:Function unknown	------	------	PF08241
TRINITY_DN191_c0_g1	Microneme antigen like [Actinidia chinensis var. chinensis]	26.905	5.11	151.14	GO:0046622;GO:0016021	BP:positive regulation of organ growth;CC:integral component of membrane;	------	------	------	------	ENOG4111AW2	A:RNA processing and modification	------	------	------
TRINITY_DN19200_c0_g1	Transcription factor like [Actinidia chinensis var. chinensis]	1.365	0.305	4.01	GO:0048831;GO:2000032;GO:0005634;GO:0003700;GO:0043565	BP:regulation of shoot system development;BP:regulation of secondary shoot formation;CC:nucleus;MF:transcription factor activity, sequence-specific DNA binding;MF:sequence-specific DNA binding;	------	------	------	------	ENOG410YEYG	K:Transcription	sp|Q9MAH8|TCP3_ARATH;	Transcription factor TCP3 OS=Arabidopsis thaliana OX=3702 GN=TCP3 PE=1 SV=1;	PF03634
TRINITY_DN19206_c0_g1	Squamosa promoter-binding-like protein [Actinidia chinensis var. chinensis]	8.155	1.6	0.73	GO:0005634;GO:0046872;GO:0003677	CC:nucleus;MF:metal ion binding;MF:DNA binding;	------	------	------	------	ENOG41120IC	S:Function unknown	sp|Q94JW8|SPL6_ARATH;	Squamosa promoter-binding-like protein 6 OS=Arabidopsis thaliana OX=3702 GN=SPL6 PE=1 SV=2;	PF03110
TRINITY_DN19206_c0_g2	Squamosa promoter-binding-like protein [Actinidia chinensis var. chinensis]	1.995	3.465	0.5	GO:0005634;GO:0046872;GO:0003677	CC:nucleus;MF:metal ion binding;MF:DNA binding;	------	------	------	------	ENOG41114MK	S:Function unknown	sp|Q94JW8|SPL6_ARATH;	Squamosa promoter-binding-like protein 6 OS=Arabidopsis thaliana OX=3702 GN=SPL6 PE=1 SV=2;	PF03110
TRINITY_DN1922_c0_g1	E3 ubiquitin-protein like [Actinidia chinensis var. chinensis]	35.54	34.105	486.575	GO:0004519	MF:endonuclease activity;	------	------	------	------	ENOG410YZKG	S:Function unknown	------	------	PF12609
TRINITY_DN19237_c0_g1		15.045	25.315	6.475	------	------	------	------	------	------	------	------	------	------	------
TRINITY_DN1923_c0_g1	Protein DMR6-LIKE OXYGENASE 2 like [Actinidia chinensis var. chinensis]	46.035	20.685	54.82	GO:0046872;GO:0051213;GO:0016491	MF:metal ion binding;MF:dioxygenase activity;MF:oxidoreductase activity;	------	------	------	------	COG3491	S:Function unknown	sp|Q9FLV0|DMR6_ARATH;	Protein DOWNY MILDEW RESISTANCE 6 OS=Arabidopsis thaliana OX=3702 GN=DMR6 PE=1 SV=1;	PF14226;PF03171
TRINITY_DN19255_c0_g3	Equilibrative nucleotide transporter like [Actinidia chinensis var. chinensis]	2.12	1.255	8.615	GO:0016021;GO:0005337	CC:integral component of membrane;MF:nucleoside transmembrane transporter activity;	K15014	SLC29A1_2_3, ENT1_2_3	------	------	ENOG410Y3MT	S:Function unknown	sp|Q9M0Y3|ENT3_ARATH;	Equilibrative nucleotide transporter 3 OS=Arabidopsis thaliana OX=3702 GN=ENT3 PE=1 SV=1;	PF01733
TRINITY_DN19259_c0_g1	RNA-directed RNA polymerase [Actinidia chinensis var. chinensis]	106.66	107.125	29.62	GO:0016021;GO:0016301;GO:0003968;GO:0016740	CC:integral component of membrane;MF:kinase activity;MF:RNA-directed RNA polymerase activity;MF:transferase activity;	------	------	------	------	ENOG410Y9MH	S:Function unknown	------	------	------
TRINITY_DN19299_c1_g1	Transcription factor bHLH137 like [Actinidia chinensis var. chinensis]	1.29	0.025	2.315	GO:0006355;GO:0005634;GO:0003700;GO:0046983;GO:0003677	BP:regulation of transcription, DNA-templated;CC:nucleus;MF:transcription factor activity, sequence-specific DNA binding;MF:protein dimerization activity;MF:DNA binding;	------	------	------	------	ENOG410YIH7	K:Transcription	sp|Q93W88|BH137_ARATH;	Transcription factor bHLH137 OS=Arabidopsis thaliana OX=3702 GN=BHLH137 PE=1 SV=1;	PF00010
TRINITY_DN19310_c1_g1		0.35	0.165	2.23	------	------	------	------	------	------	------	------	------	------	------
TRINITY_DN1931_c0_g1	Inorganic pyrophosphatase [Actinidia chinensis var. chinensis]	183.67	2.39	0.705	GO:0046872;GO:0016791	MF:metal ion binding;MF:phosphatase activity;	K13248	PHOSPHO2	map00750	Vitamin B6 metabolism	ENOG4111NAQ	S:Function unknown	sp|Q67YC0|PPSP1_ARATH;	Inorganic pyrophosphatase 1 OS=Arabidopsis thaliana OX=3702 GN=PS2 PE=1 SV=1;	PF06888;PF12710
TRINITY_DN19358_c0_g1	Protochlorophyllide reductase [Actinidia chinensis var. chinensis]	60.52	125.97	8.55	GO:0015995;GO:0015979;GO:0009507;GO:0016630	BP:chlorophyll biosynthetic process;BP:photosynthesis;CC:chloroplast;MF:protochlorophyllide reductase activity;	K00218	por	map00860	Porphyrin and chlorophyll metabolism	COG1028	S:Function unknown	sp|Q41249|PORA_CUCSA;	Protochlorophyllide reductase, chloroplastic OS=Cucumis sativus OX=3659 GN=PORA PE=2 SV=1;	PF00106;PF13561;PF08659
TRINITY_DN19362_c0_g1	Tumor necrosis factor receptor superfamily member 21 like [Actinidia chinensis var. chinensis]	9.825	3.785	57.655	GO:0006629;GO:0016021	BP:lipid metabolic process;CC:integral component of membrane;	------	------	------	------	ENOG410ZUTC	S:Function unknown	sp|F4HXL0|PLIP2_ARATH;	Phospholipase A1 PLIP2, chloroplastic OS=Arabidopsis thaliana OX=3702 GN=PLIP2 PE=1 SV=1;	------
TRINITY_DN19387_c0_g1	CBL-interacting protein kinase [Actinidia chinensis var. chinensis]	31.695	10.63	89.29	GO:0009788;GO:0007165;GO:0016021;GO:0004674;GO:0005524	BP:negative regulation of abscisic acid-activated signaling pathway;BP:signal transduction;CC:integral component of membrane;MF:protein serine/threonine kinase activity;MF:ATP binding;	K07198	PRKAA, AMPK	------	------	COG0515	T:Signal transduction mechanisms	sp|Q7X996|CIPK2_ORYSJ;	CBL-interacting protein kinase 2 OS=Oryza sativa subsp. japonica OX=39947 GN=CIPK2 PE=2 SV=1;	------
TRINITY_DN19409_c0_g1	Elicitor-responsive protein [Actinidia chinensis var. chinensis]	1.61	2.975	11.685	GO:0003723	MF:RNA binding;	------	------	------	------	ENOG410YJ2N;ENOG410YJ2N	S:Function unknown;	sp|Q9M2T2|PP16A_ARATH;	16 kDa phloem protein 1 OS=Arabidopsis thaliana OX=3702 GN=PP16-1 PE=1 SV=1;	PF00168
TRINITY_DN19415_c0_g1	Kinesin-like protein [Actinidia chinensis var. chinensis]	6.085	16.17	2.475	GO:0007018;GO:0005871;GO:0005874;GO:0008574;GO:0008017;GO:0005524;GO:0016887;GO:0003777	BP:microtubule-based movement;CC:kinesin complex;CC:microtubule;MF:ATP-dependent microtubule motor activity, plus-end-directed;MF:microtubule binding;MF:ATP binding;MF:ATPase activity;MF:microtubule motor activity;	K10398	KIF11, EG5	------	------	COG5059	Z:Cytoskeleton	sp|Q9LZU5|KN5D_ARATH;	Kinesin-like protein KIN-5D OS=Arabidopsis thaliana OX=3702 GN=KIN5D PE=3 SV=1;	PF00225;PF16796
TRINITY_DN19444_c0_g1	Ammonium transporter 1 member like [Actinidia chinensis var. chinensis]	26.15	7.54	28.535	GO:0072488;GO:0016021;GO:0005887;GO:0008519	BP:ammonium transmembrane transport;CC:integral component of membrane;CC:integral component of plasma membrane;MF:ammonium transmembrane transporter activity;	K03320	amt, AMT, MEP	------	------	COG0004	S:Function unknown	sp|P58905|AMT11_SOLLC;	Ammonium transporter 1 member 1 OS=Solanum lycopersicum OX=4081 GN=AMT1-1 PE=2 SV=1;	PF00909
TRINITY_DN1946_c0_g1	Post-GPI attachment to proteins factor 3 like [Actinidia chinensis var. chinensis]	13.015	24.235	7.285	GO:0006506;GO:0016021;GO:0000139;GO:0031227;GO:0016788	BP:GPI anchor biosynthetic process;CC:integral component of membrane;CC:Golgi membrane;CC:intrinsic component of endoplasmic reticulum membrane;MF:hydrolase activity, acting on ester bonds;	K23553	PGAP3, PER1	------	------	COG5237	S:Function unknown	sp|A8WFS8|PGAP3_DANRE;	Post-GPI attachment to proteins factor 3 OS=Danio rerio OX=7955 GN=pgap3 PE=2 SV=1;	PF04080
TRINITY_DN1956_c0_g1	hypothetical protein CEY00_Acc12168 [Actinidia chinensis var. chinensis]	11.34	14.75	70.24	------	------	------	------	------	------	------	------	------	------	------
TRINITY_DN1957_c0_g1	Glucan endo-1,3-beta-glucosidase [Actinidia chinensis var. chinensis]	52.665	33.52	298.01	GO:0005975;GO:0016021;GO:0004553	BP:carbohydrate metabolic process;CC:integral component of membrane;MF:hydrolase activity, hydrolyzing O-glycosyl compounds;	------	------	------	------	ENOG410YCVQ	G:Carbohydrate transport and metabolism	sp|P52409|E13B_WHEAT;	Glucan endo-1,3-beta-glucosidase OS=Triticum aestivum OX=4565 GN=GLC1 PE=2 SV=1;	PF00332;PF07983
TRINITY_DN19597_c0_g1		13.31	3.275	23.705	------	------	------	------	------	------	------	------	------	------	------
TRINITY_DN19667_c0_g1	Potassium transporter like [Actinidia chinensis var. chinensis]	2.775	1.9	0.455	GO:0006813;GO:0016021;GO:0016020;GO:0015079	BP:potassium ion transport;CC:integral component of membrane;CC:membrane;MF:potassium ion transmembrane transporter activity;	K03549	kup	------	------	COG3158	G:Carbohydrate transport and metabolism	sp|O22397|POT1_ARATH;	Potassium transporter 1 OS=Arabidopsis thaliana OX=3702 GN=POT1 PE=1 SV=2;	PF02705
TRINITY_DN19672_c0_g1	Anthocyanidin 3-O-glucosyltransferase [Actinidia chinensis var. chinensis]	0.335	0.245	4.77	GO:0016758	MF:transferase activity, transferring hexosyl groups;	K12356	UGT72E	map00940	Phenylpropanoid biosynthesis	COG1819	S:Function unknown	sp|Q40287|UFOG5_MANES;	Anthocyanidin 3-O-glucosyltransferase 5 OS=Manihot esculenta OX=3983 GN=GT5 PE=2 SV=1;	PF00201
TRINITY_DN19675_c0_g1	Methylesterase 11 precursor [Actinidia chinensis var. chinensis]	0.655	0.4	5.46	GO:0009694;GO:0009696;GO:0016787;GO:0080032;GO:0080031;GO:0080030	BP:jasmonic acid metabolic process;BP:salicylic acid metabolic process;MF:hydrolase activity;MF:methyl jasmonate esterase activity;MF:methyl salicylate esterase activity;MF:methyl indole-3-acetate esterase activity;	------	------	------	------	ENOG4111IVV	S:Function unknown	sp|Q9FW03|MES11_ARATH;	Putative methylesterase 11, chloroplastic OS=Arabidopsis thaliana OX=3702 GN=MES11 PE=2 SV=1;	PF12697;PF00561;PF12146
TRINITY_DN19687_c0_g1	Cytochrome P450 71A1 like [Actinidia chinensis var. chinensis]	14.82	0.345	1.7	GO:0016020;GO:0016021;GO:0004497;GO:0020037;GO:0016709;GO:0016705;GO:0005506	CC:membrane;CC:integral component of membrane;MF:monooxygenase activity;MF:heme binding;MF:oxidoreductase activity, acting on paired donors, with incorporation or reduction of molecular oxygen, NA;MF:oxidoreductase activity, acting on paired donors, with incorporation or reduction of molecular oxygen;MF:iron ion binding;	K20617	CYP71A	------	------	COG2124	S:Function unknown	sp|A0A068Q721|C7113_PRUMU;	Cytochrome P450 71AP13 OS=Prunus mume OX=102107 GN=CYP71AP13 PE=2 SV=1;	PF00067
TRINITY_DN19693_c0_g2	Vacuolar amino acid transporter like [Actinidia chinensis var. chinensis]	3.875	1.235	10.925	GO:0003333;GO:0016021;GO:0005886;GO:0015171	BP:amino acid transmembrane transport;CC:integral component of membrane;CC:plasma membrane;MF:amino acid transmembrane transporter activity;	K15015	SLC32A, VGAT	------	------	COG0814	S:Function unknown	sp|F4J1Q9|AVT1I_ARATH;	Amino acid transporter AVT1I OS=Arabidopsis thaliana OX=3702 GN=AVT1I PE=3 SV=1;	PF01490;PF03222
TRINITY_DN19720_c0_g1	Transmembrane protein like [Actinidia chinensis var. chinensis]	13.69	3.43	1.89	GO:0016021	CC:integral component of membrane;	------	------	------	------	ENOG4111FW3	S:Function unknown	sp|Q9NWC5|TM45A_HUMAN;	Transmembrane protein 45A OS=Homo sapiens OX=9606 GN=TMEM45A PE=1 SV=1;	PF04819
TRINITY_DN19749_c1_g3	hypothetical protein CEY00_Acc19108 [Actinidia chinensis var. chinensis]	1.315	3.795	0.43	GO:0016740;GO:0016491	MF:transferase activity;MF:oxidoreductase activity;	------	------	------	------	ENOG410YQ1A	S:Function unknown	------	------	------
TRINITY_DN19764_c0_g1	Mitochondrial glycoprotein [Actinidia chinensis var. chinensis]	15.86	10.98	3.705	GO:0070131;GO:0005739;GO:0005759;GO:0097177;GO:0008494;GO:0003729	BP:positive regulation of mitochondrial translation;CC:mitochondrion;CC:mitochondrial matrix;MF:mitochondrial ribosome binding;MF:translation activator activity;MF:mRNA binding;	K15414	C1QBP	------	------	ENOG4111MS5	S:Function unknown	sp|Q8W487|YB95_ARATH;	Uncharacterized protein At2g39795, mitochondrial OS=Arabidopsis thaliana OX=3702 GN=At2g39795 PE=1 SV=1;	PF02330
TRINITY_DN1980_c0_g2	Endochitinase [Actinidia chinensis var. chinensis]	116.635	11.23	109.095	------	------	------	------	------	------	------	------	sp|P10394|POL4_DROME;	Retrovirus-related Pol polyprotein from transposon 412 OS=Drosophila melanogaster OX=7227 GN=POL PE=4 SV=1;	------
TRINITY_DN1982_c0_g1	Protein of unknown function DUF4228, plant protein [Actinidia chinensis var. chinensis]	54.375	10.97	62.77	GO:0005886	CC:plasma membrane;	------	------	------	------	ENOG41117UA;ENOG41117UA	S:Function unknown;	sp|Q6NLC8|Y1648_ARATH;	Uncharacterized protein At1g66480 OS=Arabidopsis thaliana OX=3702 GN=At1g66480 PE=2 SV=1;	PF14009
TRINITY_DN19838_c0_g1	Mucin-6 like [Actinidia chinensis var. chinensis]	30.305	8.12	85.39	------	------	------	------	------	------	ENOG410ZNNF	S:Function unknown	sp|Q9FNI1|GIR1_ARATH;	Protein GL2-INTERACTING REPRESSOR 1 OS=Arabidopsis thaliana OX=3702 GN=GIR1 PE=1 SV=1;	------
TRINITY_DN1994_c0_g1	Polyvinylalcohol dehydrogenase [Actinidia chinensis var. chinensis]	5.875	67.305	112.55	------	------	------	------	------	------	COG1520	S:Function unknown	sp|P77931|PVADH_PSESP;	Polyvinylalcohol dehydrogenase OS=Pseudomonas sp. OX=306 GN=pvaA PE=1 SV=1;	PF01011;PF13360;PF13570
TRINITY_DN19961_c0_g1	Zinc finger protein like [Actinidia chinensis var. chinensis]	6.24	1.465	6.185	GO:0005634;GO:0003700;GO:0046872;GO:0003676	CC:nucleus;MF:transcription factor activity, sequence-specific DNA binding;MF:metal ion binding;MF:nucleic acid binding;	------	------	------	------	COG5048	S:Function unknown	sp|Q9ZWA6|IDD3_ARATH;	Zinc finger protein MAGPIE OS=Arabidopsis thaliana OX=3702 GN=MGP PE=1 SV=1;	PF00096;PF12171;PF13912
TRINITY_DN1996_c0_g1	Protein EXORDIUM-like [Actinidia chinensis var. chinensis]	2.985	2.265	61.57	------	------	------	------	------	------	ENOG41107QF	S:Function unknown	sp|Q9FE06|EXOL2_ARATH;	Protein EXORDIUM-like 2 OS=Arabidopsis thaliana OX=3702 GN=EXL2 PE=2 SV=1;	PF04674
TRINITY_DN1997_c0_g1	Chlorophyllide a oxygenase [Actinidia chinensis var. chinensis]	20.875	10.475	4.86	GO:0005506;GO:0051537;GO:0010277	MF:iron ion binding;MF:2 iron, 2 sulfur cluster binding;MF:chlorophyllide a oxygenase [overall] activity;	K13600	CAO	map00860	Porphyrin and chlorophyll metabolism	COG4638	P:Inorganic ion transport and metabolism	sp|Q9MBA1|CAO_ARATH;	Chlorophyllide a oxygenase, chloroplastic OS=Arabidopsis thaliana OX=3702 GN=CAO PE=1 SV=1;	PF00355;PF19112;PF08417
TRINITY_DN19983_c1_g1		226.645	24.61	9.875	------	------	------	------	------	------	------	------	------	------	------
TRINITY_DN1999_c0_g1	Disease resistance protein [Actinidia chinensis var. chinensis]	1.83	1.385	11.555	GO:0006952;GO:0005524;GO:0043531	BP:defense response;MF:ATP binding;MF:ADP binding;	K13457	RPM1, RPS3	map04626	Plant-pathogen interaction	COG4886	S:Function unknown	sp|Q39214|RPM1_ARATH;	Disease resistance protein RPM1 OS=Arabidopsis thaliana OX=3702 GN=RPM1 PE=1 SV=1;	PF00931;PF13855;PF12799
TRINITY_DN19_c1_g1	S-adenosylmethionine synthase 2-like isoform X1 [Camellia sinensis]	49.28	48.21	268.985	GO:0006556;GO:0006730;GO:0046872;GO:0005524;GO:0004478	BP:S-adenosylmethionine biosynthetic process;BP:one-carbon metabolic process;MF:metal ion binding;MF:ATP binding;MF:methionine adenosyltransferase activity;	K00789	metK	map00270	Cysteine and methionine metabolism	COG0192	H:Coenzyme transport and metabolism	sp|A7PQS0|METK1_VITVI;	S-adenosylmethionine synthase 1 OS=Vitis vinifera OX=29760 GN=METK1 PE=3 SV=1;	PF00438
TRINITY_DN2011_c0_g1	Auxin-responsive protein [Actinidia chinensis var. chinensis]	56.09	7.495	1.94	GO:0006355;GO:0009734;GO:0005634	BP:regulation of transcription, DNA-templated;BP:auxin-activated signaling pathway;CC:nucleus;	K14484	IAA	map04075	Plant hormone signal transduction	ENOG410YEX5	K:Transcription	sp|Q5Z749|IAA21_ORYSJ;	Auxin-responsive protein IAA21 OS=Oryza sativa subsp. japonica OX=39947 GN=IAA21 PE=2 SV=1;	PF02309
TRINITY_DN20121_c0_g1	U-box domain-containing protein [Actinidia chinensis var. chinensis]	4.62	4.43	19.615	------	------	------	------	------	------	ENOG410XRTN	S:Function unknown	------	------	PF00514;PF03224;PF02985;PF13646
TRINITY_DN20140_c0_g1		2.065	1.365	0.27	------	------	------	------	------	------	------	------	------	------	------
TRINITY_DN20194_c0_g1	Low-temperature-induced protein [Actinidia chinensis var. chinensis]	0.33	0.125	11.275	GO:0009737	BP:response to abscisic acid;	------	------	------	------	ENOG410ZG4Y	S:Function unknown	sp|Q04980|LTI65_ARATH;	Low-temperature-induced 65 kDa protein OS=Arabidopsis thaliana OX=3702 GN=LTI65 PE=2 SV=2;	PF07918
TRINITY_DN2020_c0_g1	Inactive serine/threonine-protein kinase [Actinidia chinensis var. chinensis]	9.67	9.725	2.215	GO:0016301	MF:kinase activity;	------	------	------	------	ENOG410YA2H	S:Function unknown	------	------	PF00168
TRINITY_DN20263_c0_g1	Pathogen-related protein [Actinidia chinensis var. chinensis]	1.625	0.09	3.455	------	------	------	------	------	------	ENOG4111JSH	S:Function unknown	sp|P16273|PRPX_HORVU;	Pathogen-related protein OS=Hordeum vulgare OX=4513 PE=2 SV=2;	------
TRINITY_DN20268_c0_g1	Receptor protein kinase [Actinidia chinensis var. chinensis]	10.03	0.085	0.025	GO:0009755;GO:0016021;GO:0005886;GO:0033612;GO:0004672;GO:0005524	BP:hormone-mediated signaling pathway;CC:integral component of membrane;CC:plasma membrane;MF:receptor serine/threonine kinase binding;MF:protein kinase activity;MF:ATP binding;	K00924	E2.7.1.-	------	------	COG4886	S:Function unknown	sp|Q9SYQ8|CLV1_ARATH;	Receptor protein kinase CLAVATA1 OS=Arabidopsis thaliana OX=3702 GN=CLV1 PE=1 SV=3;	PF07714;PF00069;PF13855;PF12799;PF08263
TRINITY_DN2026_c0_g1	Nodulin-related protein [Actinidia chinensis var. chinensis]	224.31	74.215	1172.65	GO:0010115;GO:0009408	BP:regulation of abscisic acid biosynthetic process;BP:response to heat;	------	------	------	------	ENOG410ZPSX	S:Function unknown	sp|Q9ZQ80|NDRP1_ARATH;	Nodulin-related protein 1 OS=Arabidopsis thaliana OX=3702 GN=NRP1 PE=1 SV=1;	------
TRINITY_DN2030_c1_g3	Phenylalanine ammonia-lyase [Actinidia chinensis var. chinensis]	2.56	1.04	10.555	GO:0009800;GO:0006559;GO:0005737;GO:0045548	BP:cinnamic acid biosynthetic process;BP:L-phenylalanine catabolic process;CC:cytoplasm;MF:phenylalanine ammonia-lyase activity;	------	------	------	------	------	------	------	------	------
TRINITY_DN20382_c0_g1	Cytochrome P450 71D10 like [Actinidia chinensis var. chinensis]	9.04	1.65	8.22	GO:0016020;GO:0016021;GO:0004497;GO:0020037;GO:0016709;GO:0016705;GO:0005506	CC:membrane;CC:integral component of membrane;MF:monooxygenase activity;MF:heme binding;MF:oxidoreductase activity, acting on paired donors, with incorporation or reduction of molecular oxygen, NA;MF:oxidoreductase activity, acting on paired donors, with incorporation or reduction of molecular oxygen;MF:iron ion binding;	------	------	------	------	------	------	sp|O48923|C71DA_SOYBN;	Cytochrome P450 71D10 OS=Glycine max OX=3847 GN=CYP71D10 PE=2 SV=1;	PF00067
TRINITY_DN20399_c0_g2		1.36	0.875	6.8	------	------	------	------	------	------	------	------	------	------	------
TRINITY_DN20418_c1_g1	Protodermal factor 1 like [Actinidia chinensis var. chinensis]	10.32	7.23	0.75	------	------	------	------	------	------	ENOG410YQFF	S:Function unknown	------	------	------
TRINITY_DN2041_c0_g1	Glutamate-1-semialdehyde 2,1-aminomutase [Actinidia chinensis var. chinensis]	2.19	5.035	12.83	GO:0006779;GO:0033014;GO:0016021;GO:0009507;GO:0042286;GO:0008483;GO:0030170	BP:porphyrin-containing compound biosynthetic process;BP:tetrapyrrole biosynthetic process;CC:integral component of membrane;CC:chloroplast;MF:glutamate-1-semialdehyde 2,1-aminomutase activity;MF:transaminase activity;MF:pyridoxal phosphate binding;	K01845	hemL	map00860	Porphyrin and chlorophyll metabolism	------	------	sp|Q85WB7|GSA_BRANA;	Glutamate-1-semialdehyde 2,1-aminomutase, chloroplastic OS=Brassica napus OX=3708 GN=GSA PE=2 SV=1;	PF00202
TRINITY_DN20467_c0_g1	Protein NRT1/ PTR FAMILY 1.2 like [Actinidia chinensis var. chinensis]	2.915	1.07	12.005	GO:0006857;GO:0016021;GO:0005886;GO:0015333;GO:0022857;GO:1904680;GO:0035673	BP:oligopeptide transport;CC:integral component of membrane;CC:plasma membrane;MF:peptid;MF:transmembrane transporter activity;MF:peptide transmembrane transporter activity;MF:oligopeptide transmembrane transporter activity;	K14638	SLC15A3_4, PHT	------	------	COG3104	E:Amino acid transport and metabolism	sp|Q9M817|PTR6_ARATH;	Protein NRT1/ PTR FAMILY 1.2 OS=Arabidopsis thaliana OX=3702 GN=NPF1.2 PE=1 SV=1;	PF00854
TRINITY_DN2046_c0_g1	Cell migration-inducing and hyaluronan-binding protein [Actinidia chinensis var. chinensis]	144.225	21.675	5.98	GO:0016021;GO:0032040	CC:integral component of membrane;CC:small-subunit processome;	------	------	------	------	------	------	------	------	------
TRINITY_DN20513_c0_g1	BZIP transcription factor [Actinidia chinensis var. chinensis]	3.51	0.18	11.42	GO:0045893;GO:0005634;GO:0003700;GO:0043565;GO:0044212	BP:positive regulation of transcription, DNA-templated;CC:nucleus;MF:transcription factor activity, sequence-specific DNA binding;MF:sequence-specific DNA binding;MF:transcription regulatory region DNA binding;	------	------	------	------	ENOG410YP2C	K:Transcription	sp|Q9LZP8|BZP53_ARATH;	bZIP transcription factor 53 OS=Arabidopsis thaliana OX=3702 GN=BZIP53 PE=1 SV=1;	PF00170;PF07716
TRINITY_DN2052_c0_g1	Pectinesterase [Actinidia chinensis var. chinensis]	57.21	284.525	110.985	GO:0042545;GO:0045490;GO:0016021;GO:0030599;GO:0045330;GO:0004857	BP:cell wall modification;BP:pectin catabolic process;CC:integral component of membrane;MF:pectinesterase activity;MF:aspartyl esterase activity;MF:enzyme inhibitor activity;	K01051	E3.1.1.11	map00040	Pentose and glucuronate interconversions	COG4677	G:Carbohydrate transport and metabolism	sp|P85076|PME_ACTDE;	Pectinesterase OS=Actinidia deliciosa OX=3627 PE=1 SV=1;	PF01095
TRINITY_DN2056_c0_g2	Adenosine monophosphate-protein like, partial [Actinidia chinensis var. chinensis]	60.445	138.095	15.92	------	------	------	------	------	------	ENOG410YKCU	S:Function unknown	------	------	PF13431;PF14559
TRINITY_DN2056_c1_g1	Polygalacturonase [Actinidia chinensis var. chinensis]	86.875	240.315	1966.14	GO:0071555;GO:0005975;GO:0005576;GO:0004650	BP:cell wall organization;BP:carbohydrate metabolic process;CC:extracellular region;MF:polygalacturonase activity;	K01184	E3.2.1.15	map00040	Pentose and glucuronate interconversions	COG5434	M:Cell wall/membrane/envelope biogenesis	sp|P48979|PGLR_PRUPE;	Polygalacturonase OS=Prunus persica OX=3760 PE=2 SV=1;	PF00295;PF12708;PF13229
TRINITY_DN20571_c0_g1	putative transcription factor/ chromatin remodeling BED-type(Zn) family [Rosa chinensis]	5.86	3.57	0.41	GO:0016021;GO:0046983;GO:0003677	CC:integral component of membrane;MF:protein dimerization activity;MF:DNA binding;	------	------	------	------	------	------	------	------	PF05699
TRINITY_DN20590_c0_g1	hypothetical protein CEY00_Acc10659 [Actinidia chinensis var. chinensis]	15.94	3.345	4.95	GO:0016021	CC:integral component of membrane;	------	------	------	------	ENOG4111Y30	S:Function unknown	sp|Q8RWL5|CLT3_ARATH;	Protein CLT3, chloroplastic OS=Arabidopsis thaliana OX=3702 GN=CLT3 PE=2 SV=1;	PF08627
TRINITY_DN20600_c0_g1	Random slug protein [Actinidia chinensis var. chinensis]	0.895	0.195	6.42	------	------	------	------	------	------	ENOG410Y3Q0	P:Inorganic ion transport and metabolism	sp|Q55CU8|PITC_DICDI;	Phosphatidylinositol transfer protein 3 OS=Dictyostelium discoideum OX=44689 GN=pitC PE=2 SV=1;	PF00650;PF13716
TRINITY_DN20629_c0_g1	Trehalose-phosphate phosphatase [Actinidia chinensis var. chinensis]	3.88	1.07	17.1	GO:0005992;GO:0004805	BP:trehalose biosynthetic process;MF:trehalose-phosphatase activity;	K01087	otsB	map00500	Starch and sucrose metabolism	COG1877	O:Posttranslational modification, protein turnover, chaperones	sp|Q5HZ05|TPPJ_ARATH;	Probable trehalose-phosphate phosphatase J OS=Arabidopsis thaliana OX=3702 GN=TPPJ PE=1 SV=1;	PF02358
TRINITY_DN20646_c0_g1	Receptor-like protein kinase HERK [Actinidia chinensis var. chinensis]	10.175	12.9	34.575	GO:0046777;GO:0016021;GO:0005886;GO:0009506;GO:0004672;GO:0005524	BP:protein autophosphorylation;CC:integral component of membrane;CC:plasma membrane;CC:plasmodesma;MF:protein kinase activity;MF:ATP binding;	------	------	------	------	COG0515	S:Function unknown	sp|Q9LX66|HERK_ARATH;	Receptor-like protein kinase HERK 1 OS=Arabidopsis thaliana OX=3702 GN=HERK1 PE=1 SV=1;	PF07714;PF00069;PF12819;PF11721
TRINITY_DN20668_c0_g1		0.21	0.06	2.2	------	------	------	------	------	------	------	------	------	------	------
TRINITY_DN2066_c0_g1	Ran-binding protein like [Actinidia chinensis var. chinensis]	173.935	330.14	79.78	------	------	------	------	------	------	ENOG410Z1R9	S:Function unknown	------	------	------
TRINITY_DN2068_c0_g1	Trihelix transcription factor GT-4 like [Actinidia chinensis var. chinensis]	13.23	6.81	31.945	------	------	------	------	------	------	ENOG410Y9AC	S:Function unknown	------	------	PF13837
TRINITY_DN20699_c0_g1	Alpha crystallin/Hsp20 domain protein [Actinidia chinensis var. chinensis]	3.005	0.905	10.71	GO:0051259;GO:0006457;GO:0042542;GO:0000302;GO:0009651;GO:0009408;GO:0051082;GO:0043621	BP:protein oligomerization;BP:protein folding;BP:response to hydrogen peroxide;BP:response to reactive oxygen species;BP:response to salt stress;BP:response to heat;MF:unfolded protein binding;MF:protein self-association;	K13993	HSP20	map04141	Protein processing in endoplasmic reticulum	COG0071	O:Posttranslational modification, protein turnover, chaperones	------	------	------
TRINITY_DN20715_c0_g1	F-box protein [Actinidia chinensis var. chinensis]	1.61	0.72	43.11	GO:0016021	CC:integral component of membrane;	------	------	------	------	ENOG410YK80	S:Function unknown	sp|Q9XIN8|FB119_ARATH;	F-box protein At2g27310 OS=Arabidopsis thaliana OX=3702 GN=At2g27310 PE=2 SV=1;	------
TRINITY_DN2072_c0_g1	Glycerol-3-phosphate transporter 1 like [Actinidia chinensis var. chinensis]	166.77	14.105	4.47	GO:0016021;GO:0022857	CC:integral component of membrane;MF:transmembrane transporter activity;	K13783	SLC37A1_2	------	------	COG2271	G:Carbohydrate transport and metabolism	sp|Q9C5L3|GLPT1_ARATH;	Putative glycerol-3-phosphate transporter 1 OS=Arabidopsis thaliana OX=3702 GN=At3g47420 PE=2 SV=1;	PF07690;PF00083
TRINITY_DN2072_c1_g1	Glycerol-3-phosphate transporter 1 like [Actinidia chinensis var. chinensis]	72.85	10.715	2.895	GO:0016021;GO:0016787;GO:0022857	CC:integral component of membrane;MF:hydrolase activity;MF:transmembrane transporter activity;	K13783	SLC37A1_2	------	------	COG2271	S:Function unknown	sp|Q9C5L3|GLPT1_ARATH;	Putative glycerol-3-phosphate transporter 1 OS=Arabidopsis thaliana OX=3702 GN=At3g47420 PE=2 SV=1;	PF07690
TRINITY_DN20772_c0_g1	ABC transporter G family member 31 isoform X1 [Camellia sinensis]	0.015	0.01	1.735	GO:0009506;GO:0016021;GO:0016887;GO:0005524	CC:plasmodesma;CC:integral component of membrane;MF:ATPase activity;MF:ATP binding;	------	------	------	------	COG0842	T:Signal transduction mechanisms	sp|Q7PC88|AB31G_ARATH;	ABC transporter G family member 31 OS=Arabidopsis thaliana OX=3702 GN=ABCG31 PE=1 SV=1;	PF01061;PF00005;PF08370;PF19055;PF13304;PF14510;PF13555;PF13481
TRINITY_DN20792_c0_g1	Nucleoredoxin 1-1 like [Actinidia chinensis var. chinensis]	11.245	2.38	0	GO:0035556	BP:intracellular signal transduction;	------	------	------	------	------	------	------	------	PF03107;PF00569
TRINITY_DN20794_c1_g6		0.19	0.13	2.785	------	------	------	------	------	------	------	------	------	------	------
TRINITY_DN20814_c0_g1	Flocculation protein [Actinidia chinensis var. chinensis]	0.78	11.245	0.825	------	------	------	------	------	------	ENOG410YKHT	S:Function unknown	------	------	------
TRINITY_DN2081_c0_g1	Protein TIFY 6B like [Actinidia chinensis var. chinensis]	97.04	30.35	71.995	GO:2000022;GO:0009611;GO:0031347;GO:0005634	BP:regulation of jasmonic acid mediated signaling pathway;BP:response to wounding;BP:regulation of defense response;CC:nucleus;	K13464	JAZ	map04075	Plant hormone signal transduction	ENOG410XTRE	S:Function unknown	sp|Q9LVI4|TIF6B_ARATH;	Protein TIFY 6B OS=Arabidopsis thaliana OX=3702 GN=TIFY6B PE=1 SV=1;	PF06200;PF09425
TRINITY_DN20859_c0_g1	Calmodulin-binding transcription activator like [Actinidia chinensis var. chinensis]	45.3	5.175	12.205	GO:0005829;GO:0005634;GO:0004674;GO:0003677	CC:cytosol;CC:nucleus;MF:protein serine/threonine kinase activity;MF:DNA binding;	K21596	CAMTA	------	------	ENOG410YCYN;ENOG410YCYN	K:Transcription;	sp|Q9FYG2|CMTA4_ARATH;	Calmodulin-binding transcription activator 4 OS=Arabidopsis thaliana OX=3702 GN=CAMTA4 PE=1 SV=1;	PF00612
TRINITY_DN20870_c0_g1	Pectinesterase [Actinidia chinensis var. chinensis]	4.13	0.13	5.335	GO:0043086;GO:0016021;GO:0046910;GO:0020037;GO:0016705;GO:0004857;GO:0005506	BP:negative regulation of catalytic activity;CC:integral component of membrane;MF:pectinesterase inhibitor activity;MF:heme binding;MF:oxidoreductase activity, acting on paired donors, with incorporation or reduction of molecular oxygen;MF:enzyme inhibitor activity;MF:iron ion binding;	------	------	------	------	ENOG4111C2V	S:Function unknown	------	------	PF04043
TRINITY_DN20896_c0_g1	Beta-galactosidase [Actinidia chinensis var. chinensis]	54.795	286.045	54.66	GO:0005975;GO:0005618;GO:0005773;GO:0004565;GO:0030246	BP:carbohydrate metabolic process;CC:cell wall;CC:vacuole;MF:beta-galactosidase activity;MF:carbohydrate binding;	------	------	------	------	COG1874	K:Transcription	sp|Q9SCV9|BGAL3_ARATH;	Beta-galactosidase 3 OS=Arabidopsis thaliana OX=3702 GN=BGAL3 PE=2 SV=1;	------
TRINITY_DN20905_c0_g2		0.965	1.54	5.865	------	------	------	------	------	------	------	------	------	------	------
TRINITY_DN20920_c0_g1	Small heat shock protein [Actinidia chinensis var. chinensis]	0.705	2.845	5.255	------	------	------	------	------	------	COG0071	O:Posttranslational modification, protein turnover, chaperones	sp|Q4UKR8|HSPC2_RICFE;	Small heat shock protein C2 OS=Rickettsia felis;	PF00011;PF17886
TRINITY_DN20935_c1_g1	Formin-like protein [Actinidia chinensis var. chinensis]	1.39	7.94	4.035	GO:0016021	CC:integral component of membrane;	------	------	------	------	ENOG410XQR0	S:Function unknown	sp|Q9SE97|FH1_ARATH;	Formin-like protein 1 OS=Arabidopsis thaliana OX=3702 GN=FH1 PE=1 SV=1;	PF02181
TRINITY_DN20945_c0_g1	putative plant SNARE like [Actinidia chinensis var. chinensis]	1.27	10.975	6.52	GO:0006890;GO:0016021;GO:0009504;GO:0005886;GO:0005484	BP:retrograde vesicle-mediated transport, Golgi to ER;CC:integral component of membrane;CC:cell plate;CC:plasma membrane;MF:SNAP receptor activity;	K08494	NSPN	------	------	ENOG410Y048	U:Intracellular trafficking, secretion, and vesicular transport	sp|Q944A9|NPS11_ARATH;	Novel plant SNARE 11 OS=Arabidopsis thaliana OX=3702 GN=NPSN11 PE=1 SV=2;	PF03908;PF12352
TRINITY_DN20990_c0_g1	Axial regulator YABBY like [Actinidia chinensis var. chinensis]	21.43	11.79	5.4	GO:0010158;GO:0045165;GO:0007275;GO:0005634	BP:abaxial cell fate specification;BP:cell fate commitment;BP:multicellular organism development;CC:nucleus;	------	------	------	------	ENOG41115SR	K:Transcription	sp|Q8GW46|YAB5_ARATH;	Axial regulator YABBY 5 OS=Arabidopsis thaliana OX=3702 GN=YAB5 PE=1 SV=1;	PF04690;PF09011;PF06244
TRINITY_DN20_c1_g1	WAT1-related protein [Actinidia chinensis var. chinensis]	150.83	15.19	2.08	GO:0016021;GO:0022857	CC:integral component of membrane;MF:transmembrane transporter activity;	------	------	------	------	ENOG410YD20	S:Function unknown	sp|Q9FL41|WTR38_ARATH;	WAT1-related protein At5g07050 OS=Arabidopsis thaliana OX=3702 GN=At5g07050 PE=2 SV=1;	PF00892
TRINITY_DN21021_c0_g2	Germin-like protein 2-1 precursor [Actinidia chinensis var. chinensis]	11.465	6.565	33.065	GO:0048046;GO:0005618;GO:0030145;GO:0045735	CC:apoplast;CC:cell wall;MF:manganese ion binding;MF:nutrient reservoir activity;	------	------	------	------	ENOG410YERY	S:Function unknown	sp|Q6K5Q0|GL21_ORYSJ;	Putative germin-like protein 2-1 OS=Oryza sativa subsp. japonica OX=39947 GN=Os02g0491600 PE=3 SV=1;	PF00190;PF07883
TRINITY_DN21022_c0_g1	Vinorine synthase [Actinidia chinensis var. chinensis]	9.66	2.275	0.555	GO:0016747	MF:transferase activity, transferring acyl groups other than amino-acyl groups;	K13065	E2.3.1.133, HCT	map00941;map00941;map00941	Flavonoid biosynthesis;	ENOG4111CPX	S:Function unknown	sp|A0A2P1GIW7|SAT_CATRO;	Stemmadenine O-acetyltransferase OS=Catharanthus roseus OX=4058 GN=SAT PE=1 SV=1;	PF02458
TRINITY_DN21095_c0_g2	MACPF domain-containing protein [Actinidia chinensis var. chinensis]	15.05	3.2	11.205	GO:0052542;GO:0009626;GO:0010337;GO:0006955;GO:0005886	BP:defense response by callose deposition;BP:plant-type hypersensitive response;BP:regulation of salicylic acid metabolic process;BP:immune response;CC:plasma membrane;	------	------	------	------	ENOG410ZJIW	S:Function unknown	sp|Q9SGN6|NSL1_ARATH;	MACPF domain-containing protein NSL1 OS=Arabidopsis thaliana OX=3702 GN=NSL1 PE=2 SV=1;	PF01823
TRINITY_DN2112_c0_g1	MADS-box protein [Actinidia chinensis var. chinensis]	7.35	3.31	0.87	GO:0007275;GO:0045944;GO:0048481;GO:0005634;GO:0043565;GO:0044212;GO:0003700;GO:0000977;GO:0000976;GO:0046983;GO:0008134;GO:0000981	BP:multicellular organism development;BP:positive regulation of transcription from RNA polymerase II promoter;BP:plant ovule development;CC:nucleus;MF:sequence-specific DNA binding;MF:transcription regulatory region DNA binding;MF:transcription factor activity, sequence-specific DNA binding;MF:RNA polymerase II regulatory region sequence-specific DNA binding;MF:transcription regulatory region seq…	K09264	K09264	------	------	COG5068	K:Transcription	sp|Q8LLR2|MADS2_VITVI;	Agamous-like MADS-box protein MADS2 OS=Vitis vinifera OX=29760 GN=MADS2 PE=2 SV=2;	PF01486;PF00319
TRINITY_DN21133_c0_g1	Cytochrome P450 714C2 like [Actinidia chinensis var. chinensis]	12.98	8.445	94.345	GO:0016021;GO:0005506;GO:0016705;GO:0004497;GO:0020037	CC:integral component of membrane;MF:iron ion binding;MF:oxidoreductase activity, acting on paired donors, with incorporation or reduction of molecular oxygen;MF:monooxygenase activity;MF:heme binding;	K20661	CYP714A1	------	------	COG2124	Q:Secondary metabolites biosynthesis, transport and catabolism	sp|Q2QYH7|C14C2_ORYSJ;	Cytochrome P450 714C2 OS=Oryza sativa subsp. japonica OX=39947 GN=CYP714C2 PE=2 SV=1;	PF00067
TRINITY_DN21139_c0_g1	Cysteine-rich repeat secretory protein like, partial [Actinidia chinensis var. chinensis]	7.075	0.35	0	GO:0016021	CC:integral component of membrane;	------	------	------	------	ENOG410YAWB	S:Function unknown	sp|Q6NKQ9|PDLP8_ARATH;	Plasmodesmata-located protein 8 OS=Arabidopsis thaliana OX=3702 GN=PDLP8 PE=1 SV=1;	PF01657
TRINITY_DN21141_c0_g1	Long-chain-alcohol O-fatty-acyltransferase [Actinidia chinensis var. chinensis]	1.54	0.44	5.505	GO:0016021;GO:0008374	CC:integral component of membrane;MF:O-acyltransferase activity;	------	------	------	------	ENOG410Y3K5	S:Function unknown	sp|Q9XGY6|WAXS1_SIMCH;	Long-chain-alcohol O-fatty-acyltransferase OS=Simmondsia chinensis OX=3999 PE=1 SV=1;	PF13813
TRINITY_DN2116_c0_g1	HSP20-like chaperone protein [Actinidia chinensis var. chinensis]	0.92	0.045	74.94	GO:0051259;GO:0006457;GO:0042542;GO:0000302;GO:0009651;GO:0009408;GO:0051082;GO:0043621	BP:protein oligomerization;BP:protein folding;BP:response to hydrogen peroxide;BP:response to reactive oxygen species;BP:response to salt stress;BP:response to heat;MF:unfolded protein binding;MF:protein self-association;	K13993	HSP20	map04141	Protein processing in endoplasmic reticulum	COG0071	O:Posttranslational modification, protein turnover, chaperones	sp|Q01545|HSP22_IPONI;	18.8 kDa class II heat shock protein OS=Ipomoea nil OX=35883 GN=SHSP-2 PE=2 SV=1;	PF00011;PF17886
TRINITY_DN2117_c0_g1	Expansin-A8 like [Actinidia chinensis var. chinensis]	43.61	138.26	46.365	GO:0009664;GO:0005618;GO:0016020;GO:0005576;GO:0016021	BP:plant-type cell wall organization;CC:cell wall;CC:membrane;CC:extracellular region;CC:integral component of membrane;	K20628	exlX	------	------	ENOG410YCRV	A:RNA processing and modification	sp|O22874|EXPA8_ARATH;	Expansin-A8 OS=Arabidopsis thaliana OX=3702 GN=EXPA8 PE=2 SV=1;	PF01357;PF03330
TRINITY_DN2117_c0_g2	alpha-expansin [Actinidia chinensis]	862.76	2355.33	2666.61	GO:0009664;GO:0005618;GO:0016020;GO:0005576;GO:0016021	BP:plant-type cell wall organization;CC:cell wall;CC:membrane;CC:extracellular region;CC:integral component of membrane;	K20628	exlX	------	------	ENOG410YCRV	G:Carbohydrate transport and metabolism	sp|O22874|EXPA8_ARATH;	Expansin-A8 OS=Arabidopsis thaliana OX=3702 GN=EXPA8 PE=2 SV=1;	PF01357;PF03330
TRINITY_DN2124_c0_g1	Beta-glucosidase [Actinidia chinensis var. chinensis]	16.885	12.255	2.62	GO:0005975;GO:0030245;GO:0102483;GO:0008422	BP:carbohydrate metabolic process;BP:cellulose catabolic process;MF:scopolin beta-glucosidase activity;MF:beta-glucosidase activity;	K01188	E3.2.1.21	map00460;map00460;map00460	Cyanoamino acid metabolism;	COG2723	S:Function unknown	sp|Q9FIW4|BGL42_ARATH;	Beta-glucosidase 42 OS=Arabidopsis thaliana OX=3702 GN=BGLU42 PE=2 SV=1;	PF00232;PF00150
TRINITY_DN21316_c0_g2	MDIS1-interacting receptor like kinase [Actinidia chinensis var. chinensis]	0.505	0.49	2.35	GO:0016021;GO:0005524;GO:0004672	CC:integral component of membrane;MF:ATP binding;MF:protein kinase activity;	------	------	------	------	COG4886	S:Function unknown	sp|Q8VZG8|MIK2_ARATH;	MDIS1-interacting receptor like kinase 2 OS=Arabidopsis thaliana OX=3702 GN=MIK2 PE=1 SV=3;	PF07714;PF00069;PF13855;PF12799;PF08263
TRINITY_DN2132_c0_g1	Inositol oxygenase [Actinidia chinensis var. chinensis]	97.565	18.665	100.795	GO:0019310;GO:0005737;GO:0050113;GO:0005506	BP:inositol catabolic process;CC:cytoplasm;MF:inositol oxygenase activity;MF:iron ion binding;	K00469	MIOX	map00053;map00053	Ascorbate and aldarate metabolism;	ENOG410XQ4J	S:Function unknown	sp|Q8L799|MIOX1_ARATH;	Inositol oxygenase 1 OS=Arabidopsis thaliana OX=3702 GN=MIOX1 PE=2 SV=1;	PF05153
TRINITY_DN21338_c0_g1	Root phototropism protein [Actinidia chinensis var. chinensis]	17.305	7.35	1.925	GO:0009638	BP:phototropism;	------	------	------	------	ENOG410YAX9	S:Function unknown	sp|Q682S0|RPT2_ARATH;	Root phototropism protein 2 OS=Arabidopsis thaliana OX=3702 GN=RPT2 PE=1 SV=2;	PF03000;PF00651
TRINITY_DN21349_c0_g1	Heat shock factor protein [Actinidia chinensis var. chinensis]	4.035	13.15	2.595	GO:0005634;GO:0042025;GO:0003700;GO:0043565	CC:nucleus;CC:host cell nucleus;MF:transcription factor activity, sequence-specific DNA binding;MF:sequence-specific DNA binding;	K09419	HSFF	------	------	COG5169;COG5169	K:Transcription;	sp|P41152|HSF30_SOLPE;	Heat shock factor protein HSF30 OS=Solanum peruvianum OX=4082 GN=HSF30 PE=2 SV=1;	------
TRINITY_DN21397_c0_g1	hypothetical protein C3L33_17875, partial [Rhododendron williamsianum]	1.385	2.835	6.965	GO:0005634;GO:0017176;GO:0003677	CC:nucleus;MF:phosphatidylinositol N-acetylglucosaminyltransferase activity;MF:DNA binding;	------	------	------	------	------	------	------	------	------
TRINITY_DN21412_c0_g1	Zinc finger protein like [Actinidia chinensis var. chinensis]	2.89	16.99	4.82	GO:0006355;GO:0005634	BP:regulation of transcription, DNA-templated;CC:nucleus;	------	------	------	------	COG5641	K:Transcription	sp|Q8RWD0|COL16_ARATH;	Zinc finger protein CONSTANS-LIKE 16 OS=Arabidopsis thaliana OX=3702 GN=COL16 PE=1 SV=2;	PF06203
TRINITY_DN21428_c0_g1	hypothetical protein CEY00_Acc02677 [Actinidia chinensis var. chinensis]	53.16	16.635	85.475	GO:0006412;GO:0005840;GO:0003735;GO:0016301	BP:translation;CC:ribosome;MF:structural constituent of ribosome;MF:kinase activity;	------	------	------	------	ENOG410YIGG	S:Function unknown	------	------	PF00168
TRINITY_DN21521_c0_g2	hypothetical protein CEY00_Acc15507 [Actinidia chinensis var. chinensis]	2.045	2.5	14.22	------	------	------	------	------	------	------	------	------	------	------
TRINITY_DN21524_c0_g1	hypothetical protein C3L33_12138, partial [Rhododendron williamsianum]	26.775	140.565	52.715	GO:0003824;GO:0016757	MF:catalytic activity;MF:transferase activity, transferring glycosyl groups;	K06617	E2.4.1.82	map00052	Galactose metabolism	ENOG410YBU9	S:Function unknown	sp|Q94A08|RFS2_ARATH;	Probable galactinol--sucrose galactosyltransferase 2 OS=Arabidopsis thaliana OX=3702 GN=RFS2 PE=2 SV=2;	PF05691
TRINITY_DN21538_c0_g1		0.505	1.9	2.68	------	------	------	------	------	------	------	------	------	------	------
TRINITY_DN21545_c0_g1	Metal-response element-binding transcription factor 2 like [Actinidia chinensis var. chinensis]	1.675	4.67	4.67	------	------	------	------	------	------	ENOG410YE81;ENOG410YE81	S:Function unknown;	------	------	PF10358
TRINITY_DN21575_c0_g1	Heat shock factor protein [Actinidia chinensis var. chinensis]	6.46	5.86	0.465	GO:0061408;GO:0043618;GO:0034605;GO:0005634;GO:0042025;GO:0043565;GO:0003700;GO:0000978	BP:positive regulation of transcription from RNA polymerase II promoter in response to heat stress;BP:regulation of transcription from RNA polymerase II promoter in response to stress;BP:cellular response to heat;CC:nucleus;CC:host cell nucleus;MF:sequence-specific DNA binding;MF:transcription factor activity, sequence-specific DNA binding;MF:RNA polymerase II core promoter proximal region sequen…	K09419	HSFF	------	------	COG5169	K:Transcription	sp|P41152|HSF30_SOLPE;	Heat shock factor protein HSF30 OS=Solanum peruvianum OX=4082 GN=HSF30 PE=2 SV=1;	PF00447
TRINITY_DN21594_c0_g1	Serine/threonine-protein kinase isoform 1 [Actinidia chinensis var. chinensis]	62.21	7.965	86.485	GO:0005524;GO:0004672	MF:ATP binding;MF:protein kinase activity;	K08867	WNK, PRKWNK	------	------	ENOG410XQWZ	T:Signal transduction mechanisms	sp|Q9LVL5|WNK4_ARATH;	Probable serine/threonine-protein kinase WNK4 OS=Arabidopsis thaliana OX=3702 GN=WNK4 PE=1 SV=1;	------
TRINITY_DN21636_c0_g1	Glycosyltransferase [Actinidia chinensis var. chinensis]	1.685	1.06	5.48	GO:0016021;GO:0016757	CC:integral component of membrane;MF:transferase activity, transferring glycosyl groups;	------	------	------	------	ENOG410XSJS	S:Function unknown	sp|O81007|GT7_ARATH;	Putative glycosyltransferase 7 OS=Arabidopsis thaliana OX=3702 GN=GT7 PE=2 SV=1;	PF05637
TRINITY_DN2164_c0_g1	Plant cysteine oxidase [Actinidia chinensis var. chinensis]	6.175	7.155	58.54	GO:0016702	MF:oxidoreductase activity, acting on single donors with incorporation of molecular oxygen, incorporation of two atoms of oxygen;	K10712;K23953	ADO;PCO	map00430	Taurine and hypotaurine metabolism	ENOG4111Y3H	S:Function unknown	sp|Q9LXG9|PCO1_ARATH;	Plant cysteine oxidase 1 OS=Arabidopsis thaliana OX=3702 GN=PCO1 PE=1 SV=1;	PF07847
TRINITY_DN2165_c0_g1	Flavin-containing monooxygenase [Actinidia chinensis var. chinensis]	25.095	9.315	39.885	GO:0008168;GO:0050661;GO:0050660;GO:0004499	MF:methyltransferase activity;MF:NADP binding;MF:flavin adenine dinucleotide binding;MF:N,N-dimethylaniline monooxygenase activity;	K00485	FMO	------	------	COG2072	I:Lipid transport and metabolism	sp|Q9LMA1|FMO1_ARATH;	Probable flavin-containing monooxygenase 1 OS=Arabidopsis thaliana OX=3702 GN=FMO1 PE=2 SV=1;	PF00743;PF13738;PF13450
TRINITY_DN21664_c0_g1	Cytosolic sulfotransferase [Actinidia chinensis var. chinensis]	1.245	1.225	10.095	GO:0008146	MF:sulfotransferase activity;	K22312	ST2A, SOT15	------	------	ENOG4111H56	S:Function unknown	sp|Q8GZ53|SOT14_ARATH;	Cytosolic sulfotransferase 14 OS=Arabidopsis thaliana OX=3702 GN=SOT14 PE=2 SV=1;	PF00685
TRINITY_DN21666_c0_g1	F-box protein [Actinidia chinensis var. chinensis]	6.1	5.305	1	------	------	------	------	------	------	ENOG41119T7	S:Function unknown	sp|Q9SFC7|FB135_ARATH;	F-box protein At3g07870 OS=Arabidopsis thaliana OX=3702 GN=At3g07870 PE=2 SV=1;	PF00646;PF12937
TRINITY_DN2173_c0_g1	Glycine-rich RNA-binding protein [Actinidia chinensis var. chinensis]	597.665	229.47	927.55	GO:0003723	MF:RNA binding;	------	------	------	------	ENOG410YNE9;ENOG410YNE9	S:Function unknown;	sp|Q03878|GRP1_DAUCA;	Glycine-rich RNA-binding protein OS=Daucus carota OX=4039 PE=2 SV=1;	PF00076
TRINITY_DN21752_c0_g1	Coatomer subunit beta, partial [Actinidia chinensis var. chinensis]	0.875	0.61	7.695	GO:0016192;GO:0006886;GO:0030663;GO:0000139;GO:0030117;GO:0016021;GO:0005198	BP:vesicle-mediated transport;BP:intracellular protein transport;CC:COPI-coated vesicle membrane;CC:Golgi membrane;CC:membrane coat;CC:integral component of membrane;MF:structural molecule activity;	K17302	COPB2, SEC27	------	------	ENOG410XNNY	S:Function unknown	sp|Q9C827|COB22_ARATH;	Coatomer subunit beta'-2 OS=Arabidopsis thaliana OX=3702 GN=At1g52360 PE=1 SV=1;	PF00400;PF14783
TRINITY_DN21756_c0_g1	Glycosyltransferase family 92 protein [Actinidia chinensis var. chinensis]	0.335	0.09	4.735	GO:0016021;GO:0016757	CC:integral component of membrane;MF:transferase activity, transferring glycosyl groups;	------	------	------	------	COG0463	M:Cell wall/membrane/envelope biogenesis	sp|Q94K98|Y1720_ARATH;	Glycosyltransferase family 92 protein At1g27200 OS=Arabidopsis thaliana OX=3702 GN=At1g27200 PE=2 SV=2;	PF01697;PF13704
TRINITY_DN21757_c0_g1		12.99	1.095	1.755	------	------	------	------	------	------	------	------	------	------	------
TRINITY_DN21797_c0_g2	Protein PHLOEM PROTEIN 2-LIKE like [Actinidia chinensis var. chinensis]	1.87	0.12	3.825	------	------	------	------	------	------	------	------	sp|O81865|P2A01_ARATH;	Protein PHLOEM PROTEIN 2-LIKE A1 OS=Arabidopsis thaliana OX=3702 GN=PP2A1 PE=2 SV=1;	PF14299
TRINITY_DN21854_c1_g1	Heavy metal-associated isoprenylated plant protein [Actinidia chinensis var. chinensis]	32.425	2.19	0.27	GO:0030001;GO:0046872	BP:metal ion transport;MF:metal ion binding;	------	------	------	------	COG2608	S:Function unknown	sp|F4IQG4|HIP30_ARATH;	Heavy metal-associated isoprenylated plant protein 30 OS=Arabidopsis thaliana OX=3702 GN=HIPP30 PE=1 SV=1;	PF00403
TRINITY_DN2185_c0_g1	Titin like [Actinidia chinensis var. chinensis]	62.05	23.38	56.35	GO:0016021	CC:integral component of membrane;	------	------	------	------	ENOG410YZPN	S:Function unknown	------	------	PF09911
TRINITY_DN2187_c0_g2	Protein TonB like [Actinidia chinensis var. chinensis]	141.305	66.95	6.29	GO:0003743	MF:translation initiation factor activity;	------	------	------	------	------	------	------	------	------
TRINITY_DN21883_c0_g3	40S ribosomal protein S9 [Quercus suber]	0.18	0.035	5.73	GO:0006412;GO:0042788;GO:0015935;GO:0005730;GO:0005618;GO:0005774;GO:0009507;GO:0022627;GO:0009506;GO:0019843;GO:0003735;GO:0003729	BP:translation;CC:polysomal ribosome;CC:small ribosomal subunit;CC:nucleolus;CC:cell wall;CC:vacuolar membrane;CC:chloroplast;CC:cytosolic small ribosomal subunit;CC:plasmodesma;MF:rRNA binding;MF:structural constituent of ribosome;MF:mRNA binding;	K02997	RP-S9e, RPS9	map03010	Ribosome	------	------	sp|P52810|RS9_PODAS;	40S ribosomal protein S9 OS=Podospora anserina OX=2587412 GN=RPS9 PE=3 SV=1;	PF01479;PF00163
TRINITY_DN21888_c0_g1	U-box domain-containing protein [Actinidia chinensis var. chinensis]	2.6	3.805	13	GO:0005737;GO:0005634;GO:0004842	CC:cytoplasm;CC:nucleus;MF:ubiquitin-protein transferase activity;	------	------	------	------	ENOG410XQ5K	O:Posttranslational modification, protein turnover, chaperones	sp|Q9C7G1|PUB45_ARATH;	U-box domain-containing protein 45 OS=Arabidopsis thaliana OX=3702 GN=PUB45 PE=1 SV=1;	PF04564;PF05804
TRINITY_DN2189_c0_g1	Fasciclin-like arabinogalactan protein [Actinidia chinensis var. chinensis]	1.715	0.845	3.77	------	------	------	------	------	------	ENOG410YGCU	S:Function unknown	------	------	------
TRINITY_DN218_c0_g1	Receptor-like serine/threonine-protein kinase [Actinidia chinensis var. chinensis]	47.73	21.89	110.365	GO:0006468;GO:0005886;GO:0016787;GO:0004675;GO:0004672;GO:0046872;GO:0005524	BP:protein phosphorylation;CC:plasma membrane;MF:hydrolase activity;MF:transmembrane receptor protein serine/threonine kinase activity;MF:protein kinase activity;MF:metal ion binding;MF:ATP binding;	------	------	------	------	COG0515	T:Signal transduction mechanisms	sp|Q5XF57|Y5576_ARATH;	Probable receptor-like serine/threonine-protein kinase At5g57670 OS=Arabidopsis thaliana OX=3702 GN=At5g57670 PE=2 SV=1;	PF00069;PF07714;PF00582
TRINITY_DN21916_c0_g1		1.815	5.75	59.41	------	------	------	------	------	------	------	------	------	------	------
TRINITY_DN2193_c2_g1	Protein NUCLEAR FUSION DEFECTIVE like [Actinidia chinensis var. chinensis]	3.995	0.555	22.435	GO:0002239;GO:0016021;GO:0009506;GO:0022857	BP:response to oomycetes;CC:integral component of membrane;CC:plasmodesma;MF:transmembrane transporter activity;	------	------	------	------	ENOG410Y8WV	J:Translation, ribosomal structure and biogenesis	sp|F4I9E1|NFD4_ARATH;	Protein NUCLEAR FUSION DEFECTIVE 4 OS=Arabidopsis thaliana OX=3702 GN=NFD4 PE=3 SV=1;	PF06813;PF07690
TRINITY_DN21945_c0_g1	ACT domain-containing protein [Actinidia chinensis var. chinensis]	39.515	24.095	5.295	------	------	------	------	------	------	ENOG410YUMM	S:Function unknown	sp|O80644|ACR9_ARATH;	ACT domain-containing protein ACR9 OS=Arabidopsis thaliana OX=3702 GN=ACR9 PE=2 SV=1;	PF01842;PF13291
TRINITY_DN21962_c0_g2	flavanone 3-hydroxylase [Actinidia chinensis]	20.77	119.275	404.385	GO:0046872;GO:0045486;GO:0051213;GO:0016491	MF:metal ion binding;MF:naringenin 3-dioxygenase activity;MF:dioxygenase activity;MF:oxidoreductase activity;	K00475	F3H	map00941	Flavonoid biosynthesis	COG3491	S:Function unknown	sp|Q07353|FL3H_PETHY;	Naringenin,2-oxoglutarate 3-dioxygenase;	PF03171;PF14226
TRINITY_DN21990_c0_g1	Serine/threonine protein kinase [Actinidia chinensis var. chinensis]	0.41	4.25	3.625	GO:0035556;GO:0018105;GO:0009826;GO:0004674;GO:0005524	BP:intracellular signal transduction;BP:peptidyl-serine phosphorylation;BP:unidimensional cell growth;MF:protein serine/threonine kinase activity;MF:ATP binding;	------	------	------	------	ENOG410XPWX	S:Function unknown	sp|Q9LE81|IRE_ARATH;	Probable serine/threonine protein kinase IRE OS=Arabidopsis thaliana OX=3702 GN=IRE PE=2 SV=1;	PF00069;PF07714
TRINITY_DN21_c0_g1	hypothetical protein CEY00_Acc31680 [Actinidia chinensis var. chinensis]	0.735	0.45	5.12	------	------	------	------	------	------	ENOG41113T5;ENOG41113T5	S:Function unknown;	------	------	------
TRINITY_DN22029_c0_g1	hypothetical protein F0562_006406 [Nyssa sinensis]	0.47	0.49	11.16	------	------	------	------	------	------	ENOG411065E	S:Function unknown	------	------	------
TRINITY_DN22120_c0_g1	RING-H2 finger protein [Actinidia chinensis var. chinensis]	2.185	1.745	12.56	GO:0090227;GO:0007623;GO:0010218;GO:0010629;GO:0010114;GO:2000028;GO:0005634;GO:0004842;GO:0005524	BP:regulation of red or far-red light signaling pathway;BP:circadian rhythm;BP:response to far red light;BP:negative regulation of gene expression;BP:response to red light;BP:regulation of photoperiodism, flowering;CC:nucleus;MF:ubiquitin-protein transferase activity;MF:ATP binding;	------	------	------	------	ENOG410Y9QY	S:Function unknown	sp|O82239|RFI2_ARATH;	E3 ubiquitin-protein ligase RFI2 OS=Arabidopsis thaliana OX=3702 GN=RFI2 PE=1 SV=2;	PF13639;PF17123;PF00097;PF13445;PF13923;PF12678;PF14634;PF14570
TRINITY_DN22255_c0_g1	LanC-like protein [Actinidia chinensis var. chinensis]	4.2	1.14	0.23	GO:0005886;GO:0003824	CC:plasma membrane;MF:catalytic activity;	------	------	------	------	ENOG410XQIA	S:Function unknown	sp|Q9FJN7|GCL1_ARATH;	LanC-like protein GCL1 OS=Arabidopsis thaliana OX=3702 GN=GCL1 PE=2 SV=1;	PF05147
TRINITY_DN22301_c0_g1	BTB/POZ domain-containing protein [Actinidia chinensis var. chinensis]	9.7	10.175	3.235	------	------	------	------	------	------	ENOG410Y9P3	S:Function unknown	sp|Q9FYC8|Y3482_ARATH;	BTB/POZ domain-containing protein At3g44820 OS=Arabidopsis thaliana OX=3702 GN=At3g44820 PE=2 SV=2;	PF03000
TRINITY_DN22328_c0_g1	putative GPI-anchored protein [Actinidia chinensis var. chinensis]	1.865	13.23	2.07	GO:0016021	CC:integral component of membrane;	------	------	------	------	ENOG410YB0S	S:Function unknown	sp|Q9SUC9|UGPI7_ARATH;	Uncharacterized GPI-anchored protein At4g28100 OS=Arabidopsis thaliana OX=3702 GN=At4g28100 PE=2 SV=1;	PF19160
TRINITY_DN22341_c0_g1	Immunoglobulin-like and fibronectin type III domain-containing protein [Actinidia chinensis var. chinensis]	155.145	58.74	21.575	------	------	------	------	------	------	ENOG410YUXP	S:Function unknown	------	------	PF04520
TRINITY_DN22354_c0_g1	L-ascorbate oxidase [Actinidia chinensis var. chinensis]	4.88	3.255	65.89	GO:0055072;GO:0006826;GO:0005886;GO:0008447;GO:0004322;GO:0005507;GO:0016491	BP:iron ion homeostasis;BP:iron ion transport;CC:plasma membrane;MF:L-ascorbate oxidase activity;MF:ferroxidase activity;MF:copper ion binding;MF:oxidoreductase activity;	------	------	------	------	COG2132	S:Function unknown	sp|Q00624|ASOL_BRANA;	L-ascorbate oxidase homolog OS=Brassica napus OX=3708 GN=Bp10 PE=2 SV=1;	PF07731
TRINITY_DN2237_c0_g1	Glutamate receptor ionotropic, kainate 1 like [Actinidia chinensis var. chinensis]	75.89	23.825	59.015	GO:0016301	MF:kinase activity;	------	------	------	------	ENOG410YQPQ	S:Function unknown	------	------	PF00564
TRINITY_DN22383_c0_g1		21.55	44.23	603.3	------	------	------	------	------	------	------	------	------	------	------
TRINITY_DN22444_c0_g1	Legume lectin domain protein [Actinidia chinensis var. chinensis]	1.715	0.22	5.355	GO:0016021;GO:0005886;GO:0016301;GO:0030246;GO:0004672;GO:0005524	CC:integral component of membrane;CC:plasma membrane;MF:kinase activity;MF:carbohydrate binding;MF:protein kinase activity;MF:ATP binding;	------	------	------	------	COG0515	S:Function unknown	sp|Q9S9U1|LRK71_ARATH;	L-type lectin-domain containing receptor kinase VII.1 OS=Arabidopsis thaliana OX=3702 GN=LECRK71 PE=2 SV=1;	PF00139
TRINITY_DN2246_c0_g1	Protein FAM47B like [Actinidia chinensis var. chinensis]	20.045	33.475	9.95	GO:0016021;GO:0016020;GO:0016740	CC:integral component of membrane;CC:membrane;MF:transferase activity;	------	------	------	------	ENOG410YDIX	S:Function unknown	sp|Q65XS5|BC10_ORYSJ;	Glycosyltransferase BC10 OS=Oryza sativa subsp. japonica OX=39947 GN=BC10 PE=1 SV=1;	PF02485
TRINITY_DN22493_c0_g1	Protein LURP-one-related like [Actinidia chinensis var. chinensis]	1.475	2.925	6.155	------	------	------	------	------	------	ENOG4111GT4	S:Function unknown	sp|Q9LZX1|LOR15_ARATH;	Protein LURP-one-related 15 OS=Arabidopsis thaliana OX=3702 GN=At5g01750 PE=1 SV=1;	PF04525
TRINITY_DN22553_c0_g1	Trehalose-phosphate phosphatase [Actinidia chinensis var. chinensis]	0.415	0.27	9.55	GO:0005992;GO:0004805	BP:trehalose biosynthetic process;MF:trehalose-phosphatase activity;	K01087	otsB	map00500	Starch and sucrose metabolism	COG1877	G:Carbohydrate transport and metabolism	sp|Q9SU39|TPPF_ARATH;	Probable trehalose-phosphate phosphatase F OS=Arabidopsis thaliana OX=3702 GN=TPPF PE=2 SV=1;	PF02358
TRINITY_DN22563_c1_g3	Zinc finger protein like [Actinidia chinensis var. chinensis]	11.795	2.035	0.495	GO:0009909;GO:0005634;GO:0008270	BP:regulation of flower development;CC:nucleus;MF:zinc ion binding;	------	------	------	------	COG5641	S:Function unknown	sp|Q96502|COL2_ARATH;	Zinc finger protein CONSTANS-LIKE 2 OS=Arabidopsis thaliana OX=3702 GN=COL2 PE=1 SV=1;	PF06203;PF00643
TRINITY_DN22575_c0_g1	Cation transporter like [Actinidia chinensis var. chinensis]	2.3	0.7	0.04	GO:0016021;GO:0008324	CC:integral component of membrane;MF:cation transmembrane transporter activity;	------	------	------	------	COG0168	P:Inorganic ion transport and metabolism	sp|Q6H501|HKT6_ORYSJ;	Probable cation transporter HKT6 OS=Oryza sativa subsp. japonica OX=39947 GN=HKT6 PE=2 SV=2;	PF02386;PF03649
TRINITY_DN22589_c0_g1		0.68	0.175	5.005	------	------	------	------	------	------	------	------	------	------	------
TRINITY_DN2258_c1_g1	Expansin-A8 like [Actinidia chinensis var. chinensis]	25.065	80.73	29.32	GO:0009664;GO:0005618;GO:0016020;GO:0005576	BP:plant-type cell wall organization;CC:cell wall;CC:membrane;CC:extracellular region;	------	------	------	------	ENOG410YCRV	G:Carbohydrate transport and metabolism	sp|O22874|EXPA8_ARATH;	Expansin-A8 OS=Arabidopsis thaliana OX=3702 GN=EXPA8 PE=2 SV=1;	PF01357
TRINITY_DN2258_c2_g1	Expansin-A15 like [Actinidia chinensis var. chinensis]	6.405	50.79	1.1	GO:0009664;GO:0005618;GO:0016020;GO:0005576;GO:0016021	BP:plant-type cell wall organization;CC:cell wall;CC:membrane;CC:extracellular region;CC:integral component of membrane;	K20628	exlX	------	------	ENOG410YCRV	G:Carbohydrate transport and metabolism	sp|O80622|EXP15_ARATH;	Expansin-A15 OS=Arabidopsis thaliana OX=3702 GN=EXPA15 PE=2 SV=2;	PF01357
TRINITY_DN2259_c0_g1	F-box protein [Actinidia chinensis var. chinensis]	13.08	8.22	28.575	------	------	------	------	------	------	ENOG410ZFSG	S:Function unknown	sp|Q6NLB1|FB118_ARATH;	F-box protein At2g26850 OS=Arabidopsis thaliana OX=3702 GN=At2g26850 PE=2 SV=1;	PF00646;PF12937
TRINITY_DN22658_c0_g1	O-acyltransferase [Actinidia chinensis var. chinensis]	427.54	45.945	181.795	GO:0045017;GO:0019432;GO:0016021;GO:0005886;GO:0047196;GO:0004144	BP:glycerolipid biosynthetic process;BP:triglyceride biosynthetic process;CC:integral component of membrane;CC:plasma membrane;MF:long-chain-alcohol O-fatty-acyltransferase activity;MF:diacylglycerol O-acyltransferase activity;	------	------	------	------	ENOG410ZYUM	S:Function unknown	sp|Q93ZR6|WSD1_ARATH;	O-acyltransferase WSD1 OS=Arabidopsis thaliana OX=3702 GN=WSD1 PE=2 SV=1;	PF03007;PF00668
TRINITY_DN22658_c0_g2	O-acyltransferase [Actinidia chinensis var. chinensis]	3.19	0.215	1.545	GO:0045017;GO:0019432;GO:0055114;GO:0016021;GO:0005886;GO:0047196;GO:0004144	BP:glycerolipid biosynthetic process;BP:triglyceride biosynthetic process;BP:oxidation-reduction process;CC:integral component of membrane;CC:plasma membrane;MF:long-chain-alcohol O-fatty-acyltransferase activity;MF:diacylglycerol O-acyltransferase activity;	------	------	------	------	ENOG410ZYUM	S:Function unknown	sp|Q93ZR6|WSD1_ARATH;	O-acyltransferase WSD1 OS=Arabidopsis thaliana OX=3702 GN=WSD1 PE=2 SV=1;	PF03007
TRINITY_DN2270_c0_g1	Protein like [Actinidia chinensis var. chinensis]	61.135	28.125	78.795	GO:0004724;GO:0004722	MF:magnesium-dependent protein serine/threonine phosphatase activity;MF:protein serine/threonine phosphatase activity;	------	------	------	------	COG0631	T:Signal transduction mechanisms	sp|Q9M8R7|P2C33_ARATH;	Probable protein phosphatase 2C 33 OS=Arabidopsis thaliana OX=3702 GN=PPC6-1 PE=1 SV=1;	PF00481
TRINITY_DN22723_c0_g2	Hexokinase-3 like [Actinidia chinensis var. chinensis]	4.435	3.56	0.785	GO:0001678;GO:0006096;GO:0016021;GO:0005623;GO:0004396;GO:0005524;GO:0005536	BP:cellular glucose homeostasis;BP:glycolytic process;CC:integral component of membrane;CC:cell;MF:hexokinase activity;MF:ATP binding;MF:glucose binding;	K00844	HK	map00520;map00520;map00520;map00520;map00520	Amino sugar and nucleotide sugar metabolism;	COG5026	G:Carbohydrate transport and metabolism	sp|Q9LPS1|HXK3_ARATH;	Hexokinase-3 OS=Arabidopsis thaliana OX=3702 GN=At1g50460 PE=1 SV=1;	PF03727;PF00349
TRINITY_DN22742_c0_g1	TMV resistance protein like [Actinidia chinensis var. chinensis]	1.505	1.47	11.86	GO:0007165;GO:0016021;GO:0043531	BP:signal transduction;CC:integral component of membrane;MF:ADP binding;	------	------	------	------	ENOG4112BMQ	S:Function unknown	sp|V9M2S5|RPV1_VITRO;	Disease resistance protein RPV1 OS=Vitis rotundifolia OX=103349 GN=RPV1 PE=1 SV=1;	PF00931;PF13855;PF01582;PF12799
TRINITY_DN22744_c0_g4	3-ketoacyl-CoA synthase [Actinidia chinensis var. chinensis]	2.695	0.555	5.805	GO:0006633;GO:0016021;GO:0016020;GO:0016747	BP:fatty acid biosynthetic process;CC:integral component of membrane;CC:membrane;MF:transferase activity, transferring acyl groups other than amino-acyl groups;	K15397	KCS	map04626;map04626	Plant-pathogen interaction;	ENOG410Y9JS	Q:Secondary metabolites biosynthesis, transport and catabolism	sp|Q9LQP8|KCS3_ARATH;	3-ketoacyl-CoA synthase 3 OS=Arabidopsis thaliana OX=3702 GN=KCS3 PE=2 SV=3;	PF08392;PF08541;PF02797
TRINITY_DN22750_c0_g1	HVA22-like protein [Actinidia chinensis var. chinensis]	5.785	0.155	7.215	GO:0016021;GO:0016491	CC:integral component of membrane;MF:oxidoreductase activity;	K17279	REEP5_6	------	------	COG5052	U:Intracellular trafficking, secretion, and vesicular transport	sp|Q9S760|HA22D_ARATH;	HVA22-like protein d OS=Arabidopsis thaliana OX=3702 GN=HVA22D PE=2 SV=1;	PF03134
TRINITY_DN2280_c0_g1	A-agglutinin anchorage subunit like [Actinidia chinensis var. chinensis]	196.515	69.38	83.525	GO:0016021;GO:0005783	CC:integral component of membrane;CC:endoplasmic reticulum;	------	------	------	------	ENOG41119UA	S:Function unknown	------	------	------
TRINITY_DN2284_c0_g1	Universal stress protein A-like protein [Actinidia chinensis var. chinensis]	36.595	43.4	294.31	------	------	------	------	------	------	ENOG410XURP	S:Function unknown	sp|Q8LGG8|USPAL_ARATH;	Universal stress protein A-like protein OS=Arabidopsis thaliana OX=3702 GN=At3g01520 PE=1 SV=2;	PF00582
TRINITY_DN2290_c0_g1		2.485	14.08	1.39	------	------	------	------	------	------	------	------	------	------	------
TRINITY_DN23032_c0_g2	1-phosphatidylinositol-3-phosphate 5-kinase FAB1B [Glycine max]	0.245	0.46	4.265	GO:0046854;GO:0010008;GO:0000285;GO:0016307;GO:0046872;GO:0005524	BP:phosphatidylinositol phosphorylation;CC:endosome membrane;MF:1-phosphatidylinositol-3-phosphate 5-kinase activity;MF:phosphatidylinositol phosphate kinase activity;MF:metal ion binding;MF:ATP binding;	K00921	PIKFYVE, FAB1	map04145;map04145;map04145	Phagosome;	COG0459	L:Replication, recombination and repair	sp|Q9LUM0|FAB1B_ARATH;	1-phosphatidylinositol-3-phosphate 5-kinase FAB1B OS=Arabidopsis thaliana OX=3702 GN=FAB1B PE=2 SV=1;	------
TRINITY_DN23067_c0_g1	Protein IQ-DOMAIN like [Actinidia chinensis var. chinensis]	0.4	2.235	0.08	------	------	------	------	------	------	ENOG410YBUU	S:Function unknown	sp|Q8LPG9|IQD14_ARATH;	Protein IQ-DOMAIN 14 OS=Arabidopsis thaliana OX=3702 GN=IQD14 PE=1 SV=1;	PF13178;PF00612
TRINITY_DN23085_c0_g1	DNA oxidative demethylase [Actinidia chinensis var. chinensis]	8.46	11.87	1.93	GO:0032259;GO:0008168	BP:methylation;MF:methyltransferase activity;	------	------	------	------	ENOG4111HUR	S:Function unknown	------	------	PF13266
TRINITY_DN2319_c0_g1	E3 ubiquitin-protein like [Actinidia chinensis var. chinensis]	12.66	0.045	10.79	GO:0016567;GO:0016021;GO:0061630;GO:0008270	BP:protein ubiquitination;CC:integral component of membrane;MF:ubiquitin protein ligase activity;MF:zinc ion binding;	K16282	RHA2	------	------	ENOG41121N2	S:Function unknown	sp|Q940Q4|ATL13_ARATH;	RING-H2 finger protein ATL13 OS=Arabidopsis thaliana OX=3702 GN=ATL13 PE=2 SV=2;	PF13639;PF17123;PF12678;PF00097;PF12861;PF14446;PF13923
TRINITY_DN2321_c0_g1		2.09	1.51	17.685	------	------	------	------	------	------	------	------	------	------	------
TRINITY_DN2321_c1_g2	uncharacterized protein LOC104108076 isoform X2 [Nicotiana tomentosiformis]	16.275	9.67	49.515	GO:0004386	MF:helicase activity;	------	------	------	------	ENOG410YV55	S:Function unknown	------	------	PF05627
TRINITY_DN23318_c0_g1	Slit 2 protein like [Actinidia chinensis var. chinensis]	1.845	0.79	11.175	GO:0016021	CC:integral component of membrane;	------	------	------	------	ENOG410YPGF	S:Function unknown	------	------	PF12661
TRINITY_DN23347_c0_g1		1.97	1.39	9.135	------	------	------	------	------	------	------	------	------	------	------
TRINITY_DN23351_c0_g1	hypothetical protein CEY00_Acc13810 [Actinidia chinensis var. chinensis]	3.98	2.705	20.015	GO:0016021	CC:integral component of membrane;	------	------	------	------	ENOG410YJ1X	S:Function unknown	sp|Q8LD98|NHL6_ARATH;	NDR1/HIN1-like protein 6 OS=Arabidopsis thaliana OX=3702 GN=NHL6 PE=1 SV=1;	PF03168
TRINITY_DN23377_c0_g2	Inactive poly [ADP-ribose] polymerase SRO2 [Actinidia chinensis var. chinensis]	2.005	0.595	17.965	GO:0003950	MF:NAD+ ADP-ribosyltransferase activity;	------	------	------	------	ENOG4111KQX	S:Function unknown	sp|Q9ZUD9|SRO2_ARATH;	Probable inactive poly [ADP-ribose] polymerase SRO2 OS=Arabidopsis thaliana OX=3702 GN=SRO2 PE=1 SV=1;	PF12174;PF00644
TRINITY_DN2337_c0_g1	MADS-box protein [Actinidia chinensis var. chinensis]	23.3	9.105	3.565	GO:0045944;GO:0005634;GO:0003700;GO:0000977;GO:0003677;GO:0046983	BP:positive regulation of transcription from RNA polymerase II promoter;CC:nucleus;MF:transcription factor activity, sequence-specific DNA binding;MF:RNA polymerase II regulatory region sequence-specific DNA binding;MF:DNA binding;MF:protein dimerization activity;	K09264	K09264	------	------	COG5068	K:Transcription	sp|Q7Y040|EJ2_SOLLC;	MADS-box protein EJ2 OS=Solanum lycopersicum OX=4081 GN=EJ2 PE=1 SV=1;	PF01486
TRINITY_DN2339_c1_g1	Zyxin like [Actinidia chinensis var. chinensis]	26.46	12.82	307.555	------	------	------	------	------	------	ENOG410YQPQ	S:Function unknown	------	------	PF00564
TRINITY_DN2339_c2_g1	Tumor necrosis factor receptor superfamily member 21 like [Actinidia chinensis var. chinensis]	5.62	2.215	27.595	GO:0006629;GO:0016021	BP:lipid metabolic process;CC:integral component of membrane;	------	------	------	------	ENOG410ZUTC	S:Function unknown	sp|F4HXL0|PLIP2_ARATH;	Phospholipase A1 PLIP2, chloroplastic OS=Arabidopsis thaliana OX=3702 GN=PLIP2 PE=1 SV=1;	PF01764
TRINITY_DN2339_c2_g2	Limonene hydroxylase [Actinidia chinensis var. chinensis]	8.115	4.045	48.675	GO:0006629;GO:0016021	BP:lipid metabolic process;CC:integral component of membrane;	------	------	------	------	ENOG410ZUTC	S:Function unknown	sp|F4HXL0|PLIP2_ARATH;	Phospholipase A1 PLIP2, chloroplastic OS=Arabidopsis thaliana OX=3702 GN=PLIP2 PE=1 SV=1;	------
TRINITY_DN2339_c6_g1	GPI-anchored adhesin-like protein precursor [Actinidia chinensis var. chinensis]	0.745	8.09	2.83	------	------	------	------	------	------	------	------	------	------	------
TRINITY_DN23463_c0_g1	GATA transcription factor [Actinidia chinensis var. chinensis]	28.555	42.14	12.055	GO:0006355;GO:0016021;GO:0043565;GO:0008270	BP:regulation of transcription, DNA-templated;CC:integral component of membrane;MF:sequence-specific DNA binding;MF:zinc ion binding;	------	------	------	------	COG5641	K:Transcription	sp|O82632|GATA9_ARATH;	GATA transcription factor 9 OS=Arabidopsis thaliana OX=3702 GN=GATA9 PE=2 SV=1;	PF00320
TRINITY_DN23475_c0_g1	Strigolactone esterase [Actinidia chinensis var. chinensis]	3.59	0.13	1.415	GO:0016787	MF:hydrolase activity;	------	------	------	------	COG0596;COG0596	J:Translation, ribosomal structure and biogenesis;	sp|Q9SQR3|D14_ARATH;	Strigolactone esterase D14 OS=Arabidopsis thaliana OX=3702 GN=D14 PE=1 SV=1;	PF00561;PF12697;PF12146
TRINITY_DN2348_c0_g1	Peroxidase [Actinidia chinensis var. chinensis]	2463.36	2112.07	413.935	GO:0006979;GO:0042744;GO:0005576;GO:0009505;GO:0009506;GO:0020037;GO:0046872;GO:0004601	BP:response to oxidative stress;BP:hydrogen peroxide catabolic process;CC:extracellular region;CC:plant-type cell wall;CC:plasmodesma;MF:heme binding;MF:metal ion binding;MF:peroxidase activity;	K00430	E1.11.1.7	map00940	Phenylpropanoid biosynthesis	ENOG4111GTW	G:Carbohydrate transport and metabolism	sp|Q9SB81|PER42_ARATH;	Peroxidase 42 OS=Arabidopsis thaliana OX=3702 GN=PER42 PE=1 SV=2;	PF00141
TRINITY_DN23502_c0_g2	Zinc finger Ran-binding domain-containing protein [Actinidia chinensis var. chinensis]	4.96	0.115	0.04	GO:0046872	MF:metal ion binding;	------	------	------	------	ENOG410YNCK	S:Function unknown	------	------	PF00641
TRINITY_DN23512_c0_g1	Nicotianamine aminotransferase [Actinidia chinensis var. chinensis]	4.355	1.725	0.33	GO:0009058;GO:0006520;GO:0008483;GO:0030170	BP:biosynthetic process;BP:cellular amino acid metabolic process;MF:transaminase activity;MF:pyridoxal phosphate binding;	K00815	TAT	map00270;map00270;map00270;map00270;map00270;map00270;map00270	Cysteine and methionine metabolism;	COG0436	K:Transcription	sp|A0A0P0VI36|NAAT1_ORYSJ;	Nicotianamine aminotransferase 1 OS=Oryza sativa subsp. japonica OX=39947 GN=NAAT1 PE=1 SV=1;	PF00155
TRINITY_DN23513_c0_g1	Oxysterol-binding protein-related protein like [Actinidia chinensis var. chinensis]	4.555	0.57	5.28	------	------	K22285	OSBPL8, ORP8	------	------	ENOG410XRW6	S:Function unknown	sp|Q9LVD4|ORP4C_ARATH;	Oxysterol-binding protein-related protein 4C OS=Arabidopsis thaliana OX=3702 GN=ORP4C PE=2 SV=1;	PF01237
TRINITY_DN23616_c0_g1		0.1	0.51	7.82	------	------	------	------	------	------	------	------	------	------	------
TRINITY_DN23618_c0_g1		36.12	9.66	1.035	------	------	------	------	------	------	------	------	------	------	------
TRINITY_DN23649_c0_g1	Protein of unknown function DUF962 protein [Actinidia chinensis var. chinensis]	1.66	1.22	6.535	GO:0016021	CC:integral component of membrane;	------	------	------	------	------	------	------	------	------
TRINITY_DN23659_c0_g1	Calcium-binding protein CML23 [Actinidia chinensis var. chinensis]	7.175	0.53	0	GO:0005509	MF:calcium ion binding;	------	------	------	------	ENOG410YVNY	S:Function unknown	------	------	PF00036;PF13202;PF13405;PF13499;PF13833
TRINITY_DN23739_c0_g1	thaumatin-like protein [Actinidia chinensis]	10.61	78.56	1177.79	------	------	------	------	------	------	ENOG410YD4X	S:Function unknown	sp|E3SU11|ALL13_OLEEU;	Thaumatin-like protein OS=Olea europaea OX=4146 PE=1 SV=1;	PF00314
TRINITY_DN23812_c0_g1	Patatin-like protein [Actinidia chinensis var. chinensis]	4.585	1.33	13.535	GO:0016042;GO:0016787;GO:0004620;GO:0047372	BP:lipid catabolic process;MF:hydrolase activity;MF:phospholipase activity;MF:acylglycerol lipase activity;	------	------	------	------	COG3621	S:Function unknown	sp|A2YW91|PLP2_ORYSI;	Patatin-like protein 2 OS=Oryza sativa subsp. indica OX=39946 GN=PLP2 PE=3 SV=1;	PF01734
TRINITY_DN2383_c0_g1	Methyltransferase [Actinidia chinensis var. chinensis]	22.465	62.4	47.99	GO:0032259;GO:0016021;GO:0008168	BP:methylation;CC:integral component of membrane;MF:methyltransferase activity;	------	------	------	------	ENOG410YD4N	S:Function unknown	sp|B9DFI7|PMT2_ARATH;	Probable methyltransferase PMT2 OS=Arabidopsis thaliana OX=3702 GN=At1g26850 PE=2 SV=2;	PF03141;PF08241;PF13649
TRINITY_DN23856_c0_g1	Pectinesterase [Actinidia chinensis var. chinensis]	2.455	0.07	0.54	GO:0042545;GO:0045490;GO:0005618;GO:0016021;GO:0005576;GO:0046910;GO:0030599;GO:0045330;GO:0004857	BP:cell wall modification;BP:pectin catabolic process;CC:cell wall;CC:integral component of membrane;CC:extracellular region;MF:pectinesterase inhibitor activity;MF:pectinesterase activity;MF:aspartyl esterase activity;MF:enzyme inhibitor activity;	K01051	E3.1.1.11	map00040	Pentose and glucuronate interconversions	COG4677	G:Carbohydrate transport and metabolism	sp|P09607|PME21_SOLLC;	Pectinesterase 2.1 OS=Solanum lycopersicum OX=4081 GN=PME2.1 PE=2 SV=2;	PF01095;PF04043;PF12708
TRINITY_DN2387_c0_g1	Metallothionein-like protein [Actinidia chinensis var. chinensis]	6099.34	2398.16	808.065	GO:0046872	MF:metal ion binding;	------	------	------	------	ENOG410Z616	S:Function unknown	sp|P43390|MT2_ACTDE;	Metallothionein-like protein type 2 OS=Actinidia deliciosa OX=3627 GN=pKIWI504 PE=2 SV=1;	PF01439
TRINITY_DN238_c0_g1	Heat shock protein like [Actinidia chinensis var. chinensis]	26.6	32.92	10.885	GO:0006457;GO:0009570;GO:0051082;GO:0005524	BP:protein folding;CC:chloroplast stroma;MF:unfolded protein binding;MF:ATP binding;	K09487	HSP90B, TRA1	map04626;map04626	Plant-pathogen interaction;	COG0326	O:Posttranslational modification, protein turnover, chaperones	sp|Q9SIF2|HS905_ARATH;	Heat shock protein 90-5, chloroplastic OS=Arabidopsis thaliana OX=3702 GN=HSP90-5 PE=1 SV=1;	PF00183;PF02518;PF13589
TRINITY_DN23900_c2_g1	Dof zinc finger protein like [Actinidia chinensis var. chinensis]	5.405	1.03	2.87	GO:0006355;GO:0005634;GO:0003677	BP:regulation of transcription, DNA-templated;CC:nucleus;MF:DNA binding;	------	------	------	------	ENOG410YZTI	S:Function unknown	sp|Q9FZA4|DOF14_ARATH;	Dof zinc finger protein DOF1.4 OS=Arabidopsis thaliana OX=3702 GN=DOF1.4 PE=2 SV=1;	PF02701
TRINITY_DN23981_c0_g1		2.535	2.5	34.15	------	------	------	------	------	------	------	------	------	------	------
TRINITY_DN24004_c0_g1	Protein of unknown function DUF1685 protein [Actinidia chinensis var. chinensis]	2.105	1.26	7.63	------	------	------	------	------	------	ENOG411134I;ENOG411134I	S:Function unknown;	------	------	PF07939
TRINITY_DN24033_c0_g1	Lipid-transfer protein [Actinidia chinensis var. chinensis]	5.44	0	0	GO:0009627;GO:0005504	BP:systemic acquired resistance;MF:fatty acid binding;	------	------	------	------	ENOG410YXDY	S:Function unknown	sp|Q8W453|DIRL1_ARATH;	Putative lipid-transfer protein DIR1 OS=Arabidopsis thaliana OX=3702 GN=DIR1 PE=1 SV=1;	PF00234
TRINITY_DN24042_c0_g1	Homeobox-leucine zipper protein 1 [Actinidia deliciosa]	0.425	5.095	1.26	GO:0045893;GO:0006355;GO:0005634;GO:0043565	BP:positive regulation of transcription, DNA-templated;BP:regulation of transcription, DNA-templated;CC:nucleus;MF:sequence-specific DNA binding;	K09338	HD-ZIP	------	------	ENOG410Z2UE	K:Transcription	sp|P46667|ATHB5_ARATH;	Homeobox-leucine zipper protein ATHB-5 OS=Arabidopsis thaliana OX=3702 GN=ATHB-5 PE=1 SV=1;	PF00046;PF02183;PF05920
TRINITY_DN2405_c0_g1	Protein of unknown function wound-induced protein [Actinidia chinensis var. chinensis]	10.2	13.915	365.62	------	------	------	------	------	------	ENOG410YZKG	S:Function unknown	------	------	PF12609
TRINITY_DN2407_c0_g1	Plant cysteine oxidase [Actinidia chinensis var. chinensis]	36.265	30.96	115.8	GO:0016702	MF:oxidoreductase activity, acting on single donors with incorporation of molecular oxygen, incorporation of two atoms of oxygen;	K10712;K23953	ADO;PCO	map00430	Taurine and hypotaurine metabolism	ENOG4111Y3H	S:Function unknown	sp|Q8LGJ5|PCO2_ARATH;	Plant cysteine oxidase 2 OS=Arabidopsis thaliana OX=3702 GN=PCO2 PE=1 SV=1;	PF07847
TRINITY_DN24143_c0_g1	Calcium-binding protein CML23 [Actinidia chinensis var. chinensis]	16.845	6.825	2.25	GO:0005509	MF:calcium ion binding;	------	------	------	------	COG5126;COG5126;COG5126	D:Cell cycle control, cell division, chromosome partitioning;	sp|Q9FYK2|CML25_ARATH;	Probable calcium-binding protein CML25 OS=Arabidopsis thaliana OX=3702 GN=CML25 PE=2 SV=1;	PF00036;PF13499;PF13405;PF13202;PF13833;PF14658;PF05042
TRINITY_DN24197_c0_g1	DNA polymerase subunit gamma-1 like [Actinidia chinensis var. chinensis]	24.07	2.345	0.58	GO:0016021	CC:integral component of membrane;	------	------	------	------	ENOG410Z9B5	S:Function unknown	------	------	PF13520
TRINITY_DN24225_c0_g1	Heavy metal-associated isoprenylated plant protein [Actinidia chinensis var. chinensis]	11.6	1.34	10.38	GO:0030001;GO:0046872	BP:metal ion transport;MF:metal ion binding;	------	------	------	------	COG2608	L:Replication, recombination and repair	sp|O65657|HIP23_ARATH;	Heavy metal-associated isoprenylated plant protein 23 OS=Arabidopsis thaliana OX=3702 GN=HIPP23 PE=1 SV=1;	PF00403
TRINITY_DN24241_c0_g1	Glutathione S-transferase [Actinidia chinensis var. chinensis]	5.43	5.19	22.995	GO:0016740;GO:0004364	MF:transferase activity;MF:glutathione transferase activity;	K00799	GST, gst	map00480	Glutathione metabolism	ENOG410XSIX	O:Posttranslational modification, protein turnover, chaperones	sp|P32110|GSTX6_SOYBN;	Probable glutathione S-transferase OS=Glycine max OX=3847 GN=HSP26-A PE=2 SV=1;	PF02798;PF00043;PF13417;PF13409;PF17172;PF13410;PF14497
TRINITY_DN24249_c0_g1	Serine/threonine-protein kinase [Actinidia chinensis var. chinensis]	1.01	0.725	4.11	GO:0004674;GO:0005524;GO:0004672	MF:protein serine/threonine kinase activity;MF:ATP binding;MF:protein kinase activity;	K08867	WNK, PRKWNK	------	------	ENOG410XQWZ	E:Amino acid transport and metabolism	sp|Q944Q0|WNK8_ARATH;	Serine/threonine-protein kinase WNK8 OS=Arabidopsis thaliana OX=3702 GN=WNK8 PE=1 SV=1;	PF00069;PF07714
TRINITY_DN24348_c0_g1	Bidirectional sugar transporter like [Actinidia chinensis var. chinensis]	44.19	3.845	3.68	GO:0008643;GO:0016021;GO:0005886;GO:0051119	BP:carbohydrate transport;CC:integral component of membrane;CC:plasma membrane;MF:sugar transmembrane transporter activity;	K15382	SLC50A, SWEET	------	------	ENOG4111M4R	U:Intracellular trafficking, secretion, and vesicular transport	sp|A2X3S3|SWET4_ORYSI;	Bidirectional sugar transporter SWEET4 OS=Oryza sativa subsp. indica OX=39946 GN=SWEET4 PE=2 SV=1;	PF03083
TRINITY_DN24391_c0_g1	Glucan endo-1,3-beta-glucosidase [Actinidia chinensis var. chinensis]	1.57	3.91	0.585	GO:0005975;GO:0046658;GO:0016021;GO:0004553	BP:carbohydrate metabolic process;CC:anchored component of plasma membrane;CC:integral component of membrane;MF:hydrolase activity, hydrolyzing O-glycosyl compounds;	------	------	------	------	ENOG410YA1S	G:Carbohydrate transport and metabolism	sp|Q9FJU9|E1313_ARATH;	Glucan endo-1,3-beta-glucosidase 13 OS=Arabidopsis thaliana OX=3702 GN=At5g56590 PE=2 SV=1;	PF00332;PF07983
TRINITY_DN24391_c0_g2	Glucan endo-1,3-beta-glucosidase [Actinidia chinensis var. chinensis]	1.005	3.29	0.08	GO:0005975;GO:0046658;GO:0004553	BP:carbohydrate metabolic process;CC:anchored component of plasma membrane;MF:hydrolase activity, hydrolyzing O-glycosyl compounds;	------	------	------	------	ENOG410YA1S	G:Carbohydrate transport and metabolism	sp|Q9FJU9|E1313_ARATH;	Glucan endo-1,3-beta-glucosidase 13 OS=Arabidopsis thaliana OX=3702 GN=At5g56590 PE=2 SV=1;	PF00332;PF07983
TRINITY_DN24393_c0_g1		3.555	3.03	10.86	------	------	------	------	------	------	------	------	------	------	------
TRINITY_DN2446_c0_g1	SNF1-related protein kinase regulatory subunit gamma-1 like [Actinidia chinensis var. chinensis]	77.33	23.325	60.645	GO:0016301;GO:0019887	MF:kinase activity;MF:protein kinase regulator activity;	------	------	------	------	ENOG4111F2I	T:Signal transduction mechanisms	sp|Q8LBB2|KING1_ARATH;	SNF1-related protein kinase regulatory subunit gamma-1 OS=Arabidopsis thaliana OX=3702 GN=KING1 PE=1 SV=2;	PF00571
TRINITY_DN2447_c0_g1	Serine/threonine-protein kinase [Actinidia chinensis var. chinensis]	5.875	2.26	10.205	GO:0046872;GO:0016874;GO:0005524;GO:0004672	MF:metal ion binding;MF:ligase activity;MF:ATP binding;MF:protein kinase activity;	------	------	------	------	COG0515	T:Signal transduction mechanisms	sp|Q9ZQ31|STY13_ARATH;	Serine/threonine-protein kinase STY13 OS=Arabidopsis thaliana OX=3702 GN=STY13 PE=1 SV=2;	PF07714;PF00069;PF17667;PF14531
TRINITY_DN24486_c0_g1	Disease resistance protein, partial [Actinidia chinensis var. chinensis]	11.895	3.825	3.325	GO:0043531	MF:ADP binding;	------	------	------	------	COG4886	S:Function unknown	------	------	------
TRINITY_DN24508_c0_g1	Auxin-responsive protein [Actinidia chinensis var. chinensis]	1.74	0.74	10.725	GO:0009733	BP:response to auxin;	K14488	SAUR	map04075	Plant hormone signal transduction	ENOG410YVYP	S:Function unknown	sp|O22150|SAU36_ARATH;	Auxin-responsive protein SAUR36 OS=Arabidopsis thaliana OX=3702 GN=SAUR36 PE=2 SV=1;	PF02519
TRINITY_DN24530_c2_g1	Protein EXORDIUM-like [Actinidia chinensis var. chinensis]	4.71	1.945	21.835	------	------	------	------	------	------	ENOG410Y43B	S:Function unknown	sp|Q9SII5|EXOL5_ARATH;	Protein EXORDIUM-like 5 OS=Arabidopsis thaliana OX=3702 GN=EXL5 PE=2 SV=1;	PF04674
TRINITY_DN24562_c0_g1	hypothetical protein C3L33_13700, partial [Rhododendron williamsianum]	1.16	0.655	8.275	GO:0006749;GO:0005737;GO:0016740;GO:0004364	BP:glutathione metabolic process;CC:cytoplasm;MF:transferase activity;MF:glutathione transferase activity;	K00799	GST, gst	map00480	Glutathione metabolism	ENOG410XSIX	O:Posttranslational modification, protein turnover, chaperones	sp|Q9FUS9|GSTUI_ARATH;	Glutathione S-transferase U18 OS=Arabidopsis thaliana OX=3702 GN=GSTU18 PE=2 SV=1;	PF02798;PF13417;PF13409;PF13410;PF00043
TRINITY_DN24571_c0_g1	Indole-3-acetic acid-amido synthetase [Actinidia chinensis var. chinensis]	3.495	0.09	0.395	GO:0005737;GO:0016881;GO:0010279	CC:cytoplasm;MF:acid-amino acid ligase activity;MF:indole-3-acetic acid amido synthetase activity;	K14487	GH3	map04075	Plant hormone signal transduction	ENOG410XT6V	S:Function unknown	sp|Q9LSQ4|GH36_ARATH;	Indole-3-acetic acid-amido synthetase GH3.6 OS=Arabidopsis thaliana OX=3702 GN=GH3.6 PE=1 SV=1;	PF03321
TRINITY_DN24579_c0_g2	Serine carboxypeptidase II-2 chain B like [Actinidia chinensis var. chinensis]	5.83	1.815	5.24	GO:0051603;GO:0004185	BP:proteolysis involved in cellular protein catabolic process;MF:serine-type carboxypeptidase activity;	K16297	SCPL-II	------	------	COG2939	C:Energy production and conversion	sp|P55748|CBP22_HORVU;	Serine carboxypeptidase II-2;	PF00450
TRINITY_DN2463_c1_g1	Transcription factor like [Actinidia chinensis var. chinensis]	2.075	3.27	0.155	GO:0003700	MF:transcription factor activity, sequence-specific DNA binding;	------	------	------	------	ENOG410YG88	K:Transcription	sp|Q8LPR5|TCP4_ARATH;	Transcription factor TCP4 OS=Arabidopsis thaliana OX=3702 GN=TCP4 PE=1 SV=1;	PF03634
TRINITY_DN24651_c0_g1		0.61	0.94	6.06	------	------	------	------	------	------	------	------	------	------	------
TRINITY_DN2466_c0_g1	Nuclear pore complex protein like [Actinidia chinensis var. chinensis]	1.7	8.38	0.12	------	------	------	------	------	------	ENOG410YUVB	S:Function unknown	------	------	PF05340
TRINITY_DN247_c0_g1	cytochrome b5 [Camellia sinensis var. sinensis]	29.205	206.095	175.5	GO:0016021;GO:0047063;GO:0046872;GO:0020037	CC:integral component of membrane;MF:L-ascorbate-cytochrome-b5 reductase activity;MF:metal ion binding;MF:heme binding;	K23490	CYB5	------	------	COG5274;COG5274	C:Energy production and conversion;	sp|Q9ZWT2|CYB5D_ARATH;	Cytochrome B5 isoform D OS=Arabidopsis thaliana OX=3702 GN=CYTB5-D PE=1 SV=1;	PF00173
TRINITY_DN24811_c0_g2	Serine/threonine-protein kinase [Actinidia chinensis var. chinensis]	11.61	0.105	0.13	GO:0005524;GO:0004672	MF:ATP binding;MF:protein kinase activity;	K08867	WNK, PRKWNK	------	------	ENOG410XQWZ	T:Signal transduction mechanisms	sp|Q9SCU5|WNK5_ARATH;	Probable serine/threonine-protein kinase WNK5 OS=Arabidopsis thaliana OX=3702 GN=WNK5 PE=1 SV=2;	PF00069;PF07714
TRINITY_DN24830_c0_g1	C2 and GRAM domain-containing protein [Actinidia chinensis var. chinensis]	0.595	0.45	5.585	GO:0016021;GO:0008270;GO:0003676	CC:integral component of membrane;MF:zinc ion binding;MF:nucleic acid binding;	------	------	------	------	ENOG410Y9YW	S:Function unknown	sp|Q9FGS8|C2GR2_ARATH;	C2 and GRAM domain-containing protein At5g50170 OS=Arabidopsis thaliana OX=3702 GN=At5g50170 PE=2 SV=1;	PF16016;PF00168;PF02893
TRINITY_DN2483_c0_g1	Beta-amyrin 28-oxidase [Actinidia chinensis var. chinensis]	30.35	1.125	148.29	GO:0016021;GO:0005506;GO:0016705;GO:0004497;GO:0020037	CC:integral component of membrane;MF:iron ion binding;MF:oxidoreductase activity, acting on paired donors, with incorporation or reduction of molecular oxygen;MF:monooxygenase activity;MF:heme binding;	K20667	CYP716A	------	------	COG2124	Q:Secondary metabolites biosynthesis, transport and catabolism	sp|I7C6E8|C7A52_PANGI;	Beta-amyrin 28-monooxygenase OS=Panax ginseng OX=4054 GN=CYP716A52v2 PE=1 SV=1;	PF00067
TRINITY_DN24844_c0_g1	NAD(P)H-quinone oxidoreductase subunit T like [Actinidia chinensis var. chinensis]	7.215	1.635	3.61	GO:0016021	CC:integral component of membrane;	K23051	ndhT	------	------	COG0484	O:Posttranslational modification, protein turnover, chaperones	sp|Q9SMS0|NDHT_ARATH;	NA;	PF00226
TRINITY_DN24867_c0_g1	Sacsin like [Actinidia chinensis var. chinensis]	4.18	0.68	0.265	GO:0008353;GO:0005524	MF:RNA polymerase II carboxy-terminal domain kinase activity;MF:ATP binding;	K17592	SACS	------	------	ENOG4111N59;ENOG4111N59	S:Function unknown;	------	------	------
TRINITY_DN24878_c0_g1	Eukaryotic translation initiation factor 3 subunit A like [Actinidia chinensis var. chinensis]	0.54	1.095	12.665	GO:0003743	MF:translation initiation factor activity;	------	------	------	------	ENOG410YUVB	S:Function unknown	------	------	------
TRINITY_DN24886_c0_g1	AAA-ATPase [Actinidia chinensis var. chinensis]	8.875	2.28	0.725	GO:0005509;GO:0005524	MF:calcium ion binding;MF:ATP binding;	K08900	BCS1	------	------	COG0465	O:Posttranslational modification, protein turnover, chaperones	sp|F4JPK8|AATPE_ARATH;	AAA-ATPase At4g30250 OS=Arabidopsis thaliana OX=3702 GN=At4g30250 PE=3 SV=1;	PF14363;PF00004;PF13191
TRINITY_DN24943_c0_g1	Triacylglycerol lipase [Actinidia chinensis var. chinensis]	0.57	2.175	9.565	GO:0006629;GO:0016042;GO:0016788	BP:lipid metabolic process;BP:lipid catabolic process;MF:hydrolase activity, acting on ester bonds;	K01052	LIPA	map00100	Steroid biosynthesis	COG0596	T:Signal transduction mechanisms	sp|Q67ZU1|LIP2_ARATH;	Triacylglycerol lipase 2 OS=Arabidopsis thaliana OX=3702 GN=LIP2 PE=2 SV=1;	------
TRINITY_DN2496_c0_g1	Keratin-associated protein like [Actinidia chinensis var. chinensis]	1.79	0.125	271.45	------	------	------	------	------	------	------	------	------	------	PF07172
TRINITY_DN2496_c0_g3	Glycine rich protein [Actinidia chinensis var. chinensis]	0.125	0.105	130.72	------	------	------	------	------	------	------	------	------	------	PF07172
TRINITY_DN2498_c0_g1	NAC protein 2 [Actinidia arguta]	68.565	14.945	308.055	GO:0006355;GO:0005634;GO:0003700;GO:0003677	BP:regulation of transcription, DNA-templated;CC:nucleus;MF:transcription factor activity, sequence-specific DNA binding;MF:DNA binding;	------	------	------	------	ENOG4111FG3	K:Transcription	------	------	------
TRINITY_DN2499_c6_g1		55.97	5.395	0.455	------	------	------	------	------	------	------	------	------	------	------
TRINITY_DN24_c0_g1	Serine/threonine-protein kinase [Actinidia chinensis var. chinensis]	166.225	34.555	192.415	GO:0006468;GO:0035556;GO:0005737;GO:0004674;GO:0004672;GO:0005524	BP:protein phosphorylation;BP:intracellular signal transduction;CC:cytoplasm;MF:protein serine/threonine kinase activity;MF:protein kinase activity;MF:ATP binding;	K08867	WNK, PRKWNK	------	------	ENOG410XQWZ	T:Signal transduction mechanisms	sp|Q9LVL5|WNK4_ARATH;	Probable serine/threonine-protein kinase WNK4 OS=Arabidopsis thaliana OX=3702 GN=WNK4 PE=1 SV=1;	PF00069;PF07714
TRINITY_DN25010_c0_g1	hypothetical protein [Chenopodium album]	0.515	1.135	8.775	GO:0009570;GO:0016021;GO:0005524	CC:chloroplast stroma;CC:integral component of membrane;MF:ATP binding;	------	------	------	------	------	------	------	------	------
TRINITY_DN250_c0_g1	Hemoglobin subunit beta like [Actinidia chinensis var. chinensis]	8.675	4.945	27.745	------	------	------	------	------	------	ENOG4111VMA	S:Function unknown	------	------	PF04601;PF06268
TRINITY_DN25106_c0_g1	Polygalacturonase [Actinidia chinensis var. chinensis]	3.885	0.035	0.095	GO:0071555;GO:0005975;GO:0016021;GO:0005576;GO:0004650	BP:cell wall organization;BP:carbohydrate metabolic process;CC:integral component of membrane;CC:extracellular region;MF:polygalacturonase activity;	K01213	E3.2.1.67	map00040	Pentose and glucuronate interconversions	COG5434	Q:Secondary metabolites biosynthesis, transport and catabolism	sp|Q949Z1|PGLR4_ARATH;	Polygalacturonase At1g48100 OS=Arabidopsis thaliana OX=3702 GN=At1g48100 PE=2 SV=1;	PF00295;PF12708
TRINITY_DN25144_c0_g1	Tubby-like F-box protein [Actinidia chinensis var. chinensis]	2.98	0.265	9.975	GO:0009555;GO:0044212	BP:pollen development;MF:transcription regulatory region DNA binding;	------	------	------	------	ENOG410XQFT	S:Function unknown	sp|Q6Z2G9|TLP5_ORYSJ;	Tubby-like F-box protein 5 OS=Oryza sativa subsp. japonica OX=39947 GN=TULP5 PE=2 SV=1;	PF01167;PF00646;PF12937
TRINITY_DN25353_c0_g1	COPII coat assembly protein [Actinidia chinensis var. chinensis]	0.29	0.055	12.375	GO:0016021;GO:0016874	CC:integral component of membrane;MF:ligase activity;	------	------	------	------	ENOG41113NX;ENOG41113NX	S:Function unknown;	------	------	------
TRINITY_DN25374_c0_g1	Protein argonaute like [Actinidia chinensis var. chinensis]	2.11	0.445	0.39	GO:0010492;GO:0031047;GO:0016246;GO:0003676	BP:maintenance of shoot apical meristem identity;BP:gene silencing by RNA;BP:RNA interference;MF:nucleic acid binding;	K11593	ELF2C, AGO	------	------	ENOG410XP07	S:Function unknown	sp|Q9C793|AGO7_ARATH;	Protein argonaute 7 OS=Arabidopsis thaliana OX=3702 GN=AGO7 PE=2 SV=1;	PF02171;PF02170;PF08699;PF16488;PF16486
TRINITY_DN2537_c0_g1	beta-amylase [Actinidia arguta]	1352.73	189.165	520.125	GO:0000272;GO:0016161;GO:0102229	BP:polysaccharide catabolic process;MF:beta-amylase activity;MF:amylopectin maltohydrolase activity;	------	------	------	------	ENOG410YC8N	S:Function unknown	sp|Q8VYW2|BAM9_ARATH;	Inactive beta-amylase 9 OS=Arabidopsis thaliana OX=3702 GN=BAM9 PE=2 SV=1;	PF01373
TRINITY_DN25418_c0_g2	Transcription factor like [Actinidia chinensis var. chinensis]	5.29	2.775	1.035	GO:0006351;GO:0003700;GO:0043565	BP:transcription, DNA-templated;MF:transcription factor activity, sequence-specific DNA binding;MF:sequence-specific DNA binding;	K14431	TGA	map04075	Plant hormone signal transduction	ENOG410YEKH	K:Transcription	sp|Q93XM6|TGA9_ARATH;	Transcription factor TGA9 OS=Arabidopsis thaliana OX=3702 GN=TGA9 PE=1 SV=1;	PF14144;PF00170;PF07716
TRINITY_DN25433_c0_g1	Phytosulfokine-beta like [Actinidia chinensis var. chinensis]	7.235	0.585	14.285	GO:0008283;GO:0005576;GO:0008083	BP:cell proliferation;CC:extracellular region;MF:growth factor activity;	------	------	------	------	ENOG410ZAZR	S:Function unknown	sp|Q9M2Y0|PSK3_ARATH;	Phytosulfokines 3 OS=Arabidopsis thaliana OX=3702 GN=PSK3 PE=2 SV=2;	PF06404
TRINITY_DN254_c0_g1	Polypyrimidine tract-binding protein [Actinidia chinensis var. chinensis]	20.205	7.125	23.975	GO:0003723	MF:RNA binding;	K14948	PTBP2, NPTB	------	------	ENOG410XPMZ	S:Function unknown	sp|Q9MAC5|PTBP1_ARATH;	Polypyrimidine tract-binding protein homolog 1 OS=Arabidopsis thaliana OX=3702 GN=PTB PE=1 SV=1;	PF11835;PF13893;PF00076
TRINITY_DN2551_c0_g2	Acetyl-coenzyme A synthetase [Actinidia chinensis var. chinensis]	14.225	1.005	1.545	------	------	------	------	------	------	ENOG410YFJI	S:Function unknown	------	------	------
TRINITY_DN25528_c1_g1	EIN3-binding F-box protein [Actinidia chinensis var. chinensis]	2.16	0.25	55.29	GO:0016567;GO:0006511;GO:0031146;GO:0016021;GO:0019005	BP:protein ubiquitination;BP:ubiquitin-dependent protein catabolic process;BP:SCF-dependent proteasomal ubiquitin-dependent protein catabolic process;CC:integral component of membrane;CC:SCF ubiquitin ligase complex;	K14515	EBF1_2	map04016;map04016	MAPK signaling pathway - plant;	ENOG410ZPKV	S:Function unknown	sp|Q9SKK0|EBF1_ARATH;	EIN3-binding F-box protein 1 OS=Arabidopsis thaliana OX=3702 GN=EBF1 PE=1 SV=1;	------
TRINITY_DN25609_c0_g1	Methanol O-anthraniloyltransferase [Actinidia chinensis var. chinensis]	6.215	1.29	1.23	GO:0016747	MF:transferase activity, transferring acyl groups other than amino-acyl groups;	K19861	BEBT, AMAT	------	------	ENOG4111937	S:Function unknown	sp|Q3ZPN4|ACMAT_VITLA;	Methanol O-anthraniloyltransferase OS=Vitis labrusca OX=103355 GN=AMAT PE=1 SV=1;	PF02458
TRINITY_DN2564_c0_g1	EIN3-binding F-box protein [Actinidia chinensis var. chinensis]	6.79	5.405	114.235	GO:0016567;GO:0006511;GO:0031146;GO:0019005	BP:protein ubiquitination;BP:ubiquitin-dependent protein catabolic process;BP:SCF-dependent proteasomal ubiquitin-dependent protein catabolic process;CC:SCF ubiquitin ligase complex;	K14515	EBF1_2	map04016;map04016	MAPK signaling pathway - plant;	ENOG410ZPKV	S:Function unknown	sp|Q9SKK0|EBF1_ARATH;	EIN3-binding F-box protein 1 OS=Arabidopsis thaliana OX=3702 GN=EBF1 PE=1 SV=1;	PF13516
TRINITY_DN2564_c0_g2	EIN3-binding F-box protein [Actinidia chinensis var. chinensis]	288.775	24.365	488.41	GO:0016021	CC:integral component of membrane;	K14515	EBF1_2	map04016;map04016	MAPK signaling pathway - plant;	ENOG410ZPKV	S:Function unknown	sp|Q9SKK0|EBF1_ARATH;	EIN3-binding F-box protein 1 OS=Arabidopsis thaliana OX=3702 GN=EBF1 PE=1 SV=1;	PF12937;PF00646
TRINITY_DN2564_c1_g1	EIN3-binding F-box protein [Actinidia chinensis var. chinensis]	4.9	3.13	80.34	GO:0016021	CC:integral component of membrane;	K14515	EBF1_2	map04016;map04016	MAPK signaling pathway - plant;	ENOG410ZPKV	S:Function unknown	sp|Q9SKK0|EBF1_ARATH;	EIN3-binding F-box protein 1 OS=Arabidopsis thaliana OX=3702 GN=EBF1 PE=1 SV=1;	PF00646;PF12937
TRINITY_DN2564_c2_g1		2.98	0	71.45	------	------	------	------	------	------	------	------	------	------	------
TRINITY_DN2568_c0_g1	Chlorophyll a-b binding protein 37precursor [Actinidia chinensis var. chinensis]	835.475	895.23	129.045	GO:0018298;GO:0009768;GO:0009416;GO:0009765;GO:0009535;GO:0009941;GO:0009522;GO:0009523;GO:0016021;GO:0010287;GO:0016168	BP:protein-chromophore linkage;BP:photosynthesis, light harvesting in photosystem I;BP:response to light stimulus;BP:photosynthesis, light harvesting;CC:chloroplast thylakoid membrane;CC:chloroplast envelope;CC:photosystem I;CC:photosystem II;CC:integral component of membrane;CC:plastoglobule;MF:chlorophyll binding;	K08913	LHCB2	map00196	Photosynthesis - antenna proteins	ENOG410ZHBU	J:Translation, ribosomal structure and biogenesis	sp|P12062|CB26_PETSP;	Chlorophyll a-b binding protein 37, chloroplastic OS=Petunia sp. OX=4104 GN=CAB37 PE=3 SV=1;	PF00504
TRINITY_DN2571_c0_g1		32.265	7.65	9.38	------	------	------	------	------	------	------	------	------	------	------
TRINITY_DN25735_c0_g1	4-diphosphocytidyl-2-C-methyl-D-erythritol kinase [Actinidia chinensis var. chinensis]	4.34	1.59	0.205	GO:0016021;GO:0016301	CC:integral component of membrane;MF:kinase activity;	------	------	------	------	ENOG410Y9MH	S:Function unknown	------	------	------
TRINITY_DN25772_c0_g1	PREDICTED: uncharacterized protein LOC105951678 [Erythranthe guttata]	1.1	5.4	10.13	GO:0005524	MF:ATP binding;	------	------	------	------	COG0464	O:Posttranslational modification, protein turnover, chaperones	sp|P39955|SAP1_YEAST;	Protein SAP1 OS=Saccharomyces cerevisiae;	PF00004
TRINITY_DN2577_c0_g1	Calcium-binding protein CML19 [Actinidia chinensis var. chinensis]	4.695	1.9	21.415	GO:0005509	MF:calcium ion binding;	K13448	CML	map04626	Plant-pathogen interaction	------	------	sp|Q8RYJ8|CML19_ORYSJ;	Putative calcium-binding protein CML19 OS=Oryza sativa subsp. japonica OX=39947 GN=CML19 PE=3 SV=1;	PF13499;PF00036;PF13833;PF13405;PF13202
TRINITY_DN25799_c0_g1	PI-PLC X domain-containing protein [Actinidia chinensis var. chinensis]	2.065	0.1	6.49	GO:0006629;GO:0008081	BP:lipid metabolic process;MF:phosphoric diester hydrolase activity;	------	------	------	------	ENOG4111H2I	S:Function unknown	sp|Q93XX5|Y5713_ARATH;	PI-PLC X domain-containing protein At5g67130 OS=Arabidopsis thaliana OX=3702 GN=At5g67130 PE=1 SV=1;	------
TRINITY_DN25823_c0_g2	Chlorophyll a-b binding protein [Actinidia chinensis var. chinensis]	27.395	49.03	3.06	GO:0018298;GO:0009768;GO:0009416;GO:0009765;GO:0009535;GO:0009522;GO:0009523;GO:0016021;GO:0016168	BP:protein-chromophore linkage;BP:photosynthesis, light harvesting in photosystem I;BP:response to light stimulus;BP:photosynthesis, light harvesting;CC:chloroplast thylakoid membrane;CC:photosystem I;CC:photosystem II;CC:integral component of membrane;MF:chlorophyll binding;	K08910	LHCA4	map00196	Photosynthesis - antenna proteins	ENOG4110JH3	S:Function unknown	sp|Q9SQL2|CB24_PEA;	Chlorophyll a-b binding protein P4, chloroplastic OS=Pisum sativum OX=3888 GN=lhcA-P4 PE=1 SV=1;	PF00504
TRINITY_DN25859_c0_g2	ABC transporter B family member 1 isoform X1 [Camellia sinensis]	8.53	7.085	1.345	GO:0055085;GO:0016021;GO:0042626;GO:0016887;GO:0005524	BP:transmembrane transport;CC:integral component of membrane;MF:ATPase activity, coupled to transmembrane movement of substances;MF:ATPase activity;MF:ATP binding;	K05658	ABCB1, CD243	map02010	ABC transporters	COG1132	V:Defense mechanisms	sp|Q9ZR72|AB1B_ARATH;	ABC transporter B family member 1 OS=Arabidopsis thaliana OX=3702 GN=ABCB1 PE=1 SV=1;	PF00664;PF00005;PF02463;PF13191
TRINITY_DN2587_c0_g1	Actinidain like [Actinidia chinensis var. chinensis]	30.83	1.505	0.45	GO:0008234	MF:cysteine-type peptidase activity;	------	------	------	------	COG4870	O:Posttranslational modification, protein turnover, chaperones	sp|A5HII1|ACTN_ACTDE;	Actinidain OS=Actinidia deliciosa OX=3627 PE=1 SV=1;	PF08246;PF00112
TRINITY_DN2591_c0_g1	Non-functional NADPH-dependent codeinone reductase [Actinidia chinensis var. chinensis]	259.9	56.57	46.63	GO:0005829;GO:0004032;GO:0008106;GO:0016491	CC:cytosol;MF:aldito;MF:alcohol dehydrogenas;MF:oxidoreductase activity;	K22374	DMAS1	------	------	------	------	sp|Q9SQ64|COR2_PAPSO;	Non-functional NADPH-dependent codeinone reductase 2 OS=Papaver somniferum OX=3469 GN=COR2 PE=1 SV=1;	PF00248
TRINITY_DN2594_c0_g1	BTB/POZ domain-containing protein [Actinidia chinensis var. chinensis]	32.985	87.64	26.12	------	------	------	------	------	------	COG5021	O:Posttranslational modification, protein turnover, chaperones	sp|Q8LEV3|Y2060_ARATH;	BTB/POZ domain-containing protein At2g30600 OS=Arabidopsis thaliana OX=3702 GN=At2g30600/At2g30610 PE=2 SV=1;	PF00651;PF12248;PF07707
TRINITY_DN25970_c0_g1		54.87	16.455	47.445	------	------	------	------	------	------	------	------	------	------	------
TRINITY_DN2602_c0_g1	Oxygen-evolving enhancer protein like [Actinidia chinensis var. chinensis]	373.565	639.255	78.48	GO:0009767;GO:0015979;GO:0019898;GO:0009654;GO:0009507;GO:0005509;GO:0045156	BP:photosynthetic electron transport chain;BP:photosynthesis;CC:extrinsic component of membrane;CC:photosystem II oxygen evolving complex;CC:chloroplast;MF:calcium ion binding;MF:electron transporter, transferring electrons within the cyclic electron transport pathway of photosynthesis activity;	K08901	psbQ	map00195	Photosynthesis	ENOG4111SJA	S:Function unknown	sp|Q41932|PSBQ2_ARATH;	Oxygen-evolving enhancer protein 3-2, chloroplastic OS=Arabidopsis thaliana OX=3702 GN=PSBQ2 PE=1 SV=2;	PF05757
TRINITY_DN26059_c1_g1		0.455	0.595	3.695	------	------	------	------	------	------	------	------	------	------	------
TRINITY_DN26095_c0_g1	Isoeugenol synthase [Actinidia chinensis var. chinensis]	19.39	2.885	5.43	------	------	K23050	PCBER1	------	------	ENOG411193R	S:Function unknown	sp|Q15GI3|IGS1_PETHY;	Isoeugenol synthase 1 OS=Petunia hybrida OX=4102 GN=IGS1 PE=1 SV=1;	PF05368;PF13460;PF01370;PF16363
TRINITY_DN2618_c0_g2	actinidin Act1c [Actinidia eriantha]	21.89	4.28	0.495	GO:0008234	MF:cysteine-type peptidase activity;	------	------	------	------	COG4870	O:Posttranslational modification, protein turnover, chaperones	sp|A5HII1|ACTN_ACTDE;	Actinidain OS=Actinidia deliciosa OX=3627 PE=1 SV=1;	PF00112
TRINITY_DN26191_c0_g2	HVA22-like protein [Actinidia chinensis var. chinensis]	4.485	1.92	29.23	GO:0016021;GO:0008270;GO:0003676	CC:integral component of membrane;MF:zinc ion binding;MF:nucleic acid binding;	------	------	------	------	COG5052	U:Intracellular trafficking, secretion, and vesicular transport	sp|Q9S7V4|HA22A_ARATH;	HVA22-like protein a OS=Arabidopsis thaliana OX=3702 GN=HVA22A PE=2 SV=1;	PF03134
TRINITY_DN26377_c0_g1	Ethylene-responsive transcription factor 2 like [Actinidia chinensis var. chinensis]	0.41	0.125	13.445	GO:0006952;GO:0009873;GO:0005634;GO:0003700;GO:0003677	BP:defense response;BP:ethylene-activated signaling pathway;CC:nucleus;MF:transcription factor activity, sequence-specific DNA binding;MF:DNA binding;	K09286	EREBP	------	------	ENOG410YJV7	K:Transcription	sp|Q40479|ERF2_TOBAC;	Ethylene-responsive transcription factor 2 OS=Nicotiana tabacum OX=4097 GN=ERF2 PE=2 SV=1;	PF00847
TRINITY_DN2639_c0_g1		17.725	54.415	115.86	------	------	------	------	------	------	------	------	------	------	------
TRINITY_DN2648_c0_g1	Glucan endo-1,3-beta-glucosidase [Actinidia chinensis var. chinensis]	11.305	2.125	29.365	GO:0005975;GO:0046658;GO:0004553	BP:carbohydrate metabolic process;CC:anchored component of plasma membrane;MF:hydrolase activity, hydrolyzing O-glycosyl compounds;	------	------	------	------	ENOG410Y94B	G:Carbohydrate transport and metabolism	sp|Q8VYE5|E1312_ARATH;	Glucan endo-1,3-beta-glucosidase 12 OS=Arabidopsis thaliana OX=3702 GN=At4g29360 PE=2 SV=1;	PF00332;PF07983
TRINITY_DN264_c0_g1	Linoleate 13S-lipoxygenase [Actinidia chinensis var. chinensis]	82.185	10.24	30.78	GO:0031408;GO:0046872;GO:0016702	BP:oxylipin biosynthetic process;MF:metal ion binding;MF:oxidoreductase activity, acting on single donors with incorporation of molecular oxygen, incorporation of two atoms of oxygen;	K00454;cit	LOX2S;	map00591;map00591	Linoleic acid metabolism;	ENOG410YN4N	S:Function unknown	sp|O24370|LOX21_SOLTU;	Linoleate 13S-lipoxygenase 2-1, chloroplastic OS=Solanum tuberosum OX=4113 GN=LOX2.1 PE=1 SV=1;	PF00305;PF01477
TRINITY_DN26504_c0_g1	Early nodulin-like protein [Actinidia chinensis var. chinensis]	0.445	0.34	7.2	GO:0016021;GO:0009055	CC:integral component of membrane;MF:electron carrier activity;	------	------	------	------	ENOG410Z06C	S:Function unknown	sp|Q9T076|ENL2_ARATH;	Early nodulin-like protein 2 OS=Arabidopsis thaliana OX=3702 GN=At4g27520 PE=1 SV=1;	PF02298
TRINITY_DN26528_c0_g1	Legume lectin domain protein, partial [Actinidia chinensis var. chinensis]	2.305	0.55	0.14	GO:0006952;GO:0042742;GO:0002229;GO:0016021;GO:0005886;GO:0030246;GO:0004675;GO:0004672;GO:0005524	BP:defense response;BP:defense response to bacterium;BP:defense response to oomycetes;CC:integral component of membrane;CC:plasma membrane;MF:carbohydrate binding;MF:transmembrane receptor protein serine/threonine kinase activity;MF:protein kinase activity;MF:ATP binding;	------	------	------	------	ENOG41118S6	T:Signal transduction mechanisms	sp|Q9LYX1|LRK82_ARATH;	L-type lectin-domain containing receptor kinase VIII.2 OS=Arabidopsis thaliana OX=3702 GN=LECRK82 PE=2 SV=1;	PF00139;PF07714;PF00069;PF18483
TRINITY_DN26579_c0_g1	Glycerol-3-phosphate acyltransferase [Actinidia chinensis var. chinensis]	1.205	0.61	9.185	GO:0016021;GO:0016746	CC:integral component of membrane;MF:transferase activity, transferring acyl groups;	K13508	GPAT	map00564;map00564	Glycerophospholipid metabolism;	ENOG410YBBE	I:Lipid transport and metabolism	sp|Q9SYJ2|GPAT3_ARATH;	Probable glycerol-3-phosphate acyltransferase 3 OS=Arabidopsis thaliana OX=3702 GN=GPAT3 PE=2 SV=1;	PF01553
TRINITY_DN26592_c0_g1	MLO-like protein [Actinidia chinensis var. chinensis]	0.235	0.215	2.1	GO:0006952;GO:0009607;GO:0016021;GO:0005516	BP:defense response;BP:response to biotic stimulus;CC:integral component of membrane;MF:calmodulin binding;	K08472	MLO	------	------	ENOG410YDE8	D:Cell cycle control, cell division, chromosome partitioning	sp|Q94KB9|MLO3_ARATH;	MLO-like protein 3 OS=Arabidopsis thaliana OX=3702 GN=MLO3 PE=2 SV=1;	PF03094
TRINITY_DN26594_c1_g1	Transcription factor bHLH130 like [Actinidia chinensis var. chinensis]	3.33	2.7	0.26	GO:0005634;GO:0046983;GO:0001228	CC:nucleus;MF:protein dimerization activity;MF:transcriptional activator activity, RNA polymerase II transcription regulatory region sequence-specific binding;	------	------	------	------	ENOG410YDYN	K:Transcription	sp|Q66GR3|BH130_ARATH;	Transcription factor bHLH130 OS=Arabidopsis thaliana OX=3702 GN=BHLH130 PE=1 SV=1;	PF00010
TRINITY_DN2660_c0_g1		6.48	3.065	161.025	------	------	------	------	------	------	------	------	------	------	------
TRINITY_DN26615_c0_g1		0.445	6.175	17.655	------	------	------	------	------	------	------	------	------	------	------
TRINITY_DN2661_c0_g1	Mitogen-activated protein kinase kinase kinase [Actinidia chinensis var. chinensis]	2.645	2.365	54.735	GO:0016192;GO:0006886;GO:0016021;GO:0071439;GO:0030130;GO:0030132;GO:0032051;GO:0005198;GO:0004674;GO:0004672;GO:0005524	BP:vesicle-mediated transport;BP:intracellular protein transport;CC:integral component of membrane;CC:clathrin complex;CC:clathrin coat of trans-Golgi network vesicle;CC:clathrin coat of coated pit;MF:clathrin light chain binding;MF:structural molecule activity;MF:protein serine/threonine kinase activity;MF:protein kinase activity;MF:ATP binding;	------	------	------	------	------	------	sp|O80888|M3K17_ARATH;	Mitogen-activated protein kinase kinase kinase 17 OS=Arabidopsis thaliana OX=3702 GN=MAPKKK17 PE=1 SV=1;	PF00069;PF07714
TRINITY_DN26633_c0_g2	Serine/threonine-protein kinase [Actinidia chinensis var. chinensis]	0.645	1.875	9.02	GO:0004674;GO:0005524;GO:0004672	MF:protein serine/threonine kinase activity;MF:ATP binding;MF:protein kinase activity;	K04733	IRAK4	------	------	------	------	sp|F4JEQ2|PBL23_ARATH;	Probable serine/threonine-protein kinase PBL23 OS=Arabidopsis thaliana OX=3702 GN=PBL23 PE=2 SV=1;	PF00069;PF07714
TRINITY_DN2663_c0_g1	3-methyl-2-oxobutanoate hydroxymethyltransferase 1, mitochondrial [Populus trichocarpa]	13.645	4.455	53.035	GO:0015940;GO:0032259;GO:0005739;GO:0050897;GO:0000287;GO:0008270;GO:0008168;GO:0003864	BP:pantothenate biosynthetic process;BP:methylation;CC:mitochondrion;MF:cobalt ion binding;MF:magnesium ion binding;MF:zinc ion binding;MF:methyltransferase activity;MF:3-methyl-2-oxobutanoate hydroxymethyltransferase activity;	K00606	panB	map00770	Pantothenate and CoA biosynthesis	COG0413	H:Coenzyme transport and metabolism	sp|O82357|PANB1_ARATH;	3-methyl-2-oxobutanoate hydroxymethyltransferase 1, mitochondrial OS=Arabidopsis thaliana OX=3702 GN=KPHMT1 PE=1 SV=1;	PF02548;PF13714
TRINITY_DN26645_c0_g1	Serine carboxypeptidase-like, partial [Actinidia chinensis var. chinensis]	5.54	3.74	0.585	GO:0004185	MF:serine-type carboxypeptidase activity;	K16296	SCPL-I	------	------	COG2939	E:Amino acid transport and metabolism	sp|Q9C7Z9|SCP18_ARATH;	Serine carboxypeptidase-like 18 OS=Arabidopsis thaliana OX=3702 GN=SCPL18 PE=2 SV=2;	PF00450
TRINITY_DN26660_c0_g2	Calcium-dependent protein kinase [Actinidia chinensis var. chinensis]	0.99	0.925	5.875	GO:0018105;GO:1901002;GO:0050832;GO:0035556;GO:0046777;GO:0005737;GO:0005634;GO:0009931;GO:0005509;GO:0004672;GO:0005524;GO:0005516	BP:peptidyl-serine phosphorylation;BP:positive regulation of response to salt stress;BP:defense response to fungus;BP:intracellular signal transduction;BP:protein autophosphorylation;CC:cytoplasm;CC:nucleus;MF:calcium-dependent protein serine/threonine kinase activity;MF:calcium ion binding;MF:protein kinase activity;MF:ATP binding;MF:calmodulin binding;	K13412	CPK	map04626	Plant-pathogen interaction	ENOG410XRMJ	E:Amino acid transport and metabolism	sp|Q8RWL2|CDPKT_ARATH;	Calcium-dependent protein kinase 29 OS=Arabidopsis thaliana OX=3702 GN=CPK29 PE=2 SV=2;	PF00069;PF00036;PF07714;PF13499;PF13202;PF13405;PF13833;PF12763;PF14531
TRINITY_DN26677_c0_g1	Ethylene-responsive transcription factor [Actinidia chinensis var. chinensis]	4.335	0.275	0.46	GO:0005634;GO:0003700;GO:0043565;GO:0003677	CC:nucleus;MF:transcription factor activity, sequence-specific DNA binding;MF:sequence-specific DNA binding;MF:DNA binding;	------	------	------	------	ENOG410YPFQ	K:Transcription	sp|Q9SVQ0|ERF62_ARATH;	Ethylene-responsive transcription factor ERF062 OS=Arabidopsis thaliana OX=3702 GN=ERF062 PE=2 SV=1;	PF00847
TRINITY_DN266_c0_g1		299.02	38.03	54.235	------	------	------	------	------	------	------	------	------	------	------
TRINITY_DN26706_c0_g3	UDP-N-acetylmuramoyl-L-alanyl-D-glutamate--2, 6-diaminopimelate ligase [Actinidia chinensis var. chinensis]	2.73	4.355	1.34	GO:0009058;GO:0008360;GO:0051301;GO:0005737;GO:0016881;GO:0005524	BP:biosynthetic process;BP:regulation of cell shape;BP:cell division;CC:cytoplasm;MF:acid-amino acid ligase activity;MF:ATP binding;	------	------	------	------	COG0769	M:Cell wall/membrane/envelope biogenesis	sp|F4I3P9|MURE_ARATH;	UDP-N-acetylmuramoyl-L-alanyl-D-glutamate--2,6-diaminopimelate ligase MurE homolog, chloroplastic OS=Arabidopsis thaliana OX=3702 GN=MURE PE=1 SV=1;	PF08245;PF02875;PF01225
TRINITY_DN26743_c0_g1	class I chitinase [Dimocarpus longan]	0.195	0.125	4.16	GO:0005975;GO:0016998;GO:0050832;GO:0006032;GO:0008061;GO:0004568	BP:carbohydrate metabolic process;BP:cell wall macromolecule catabolic process;BP:defense response to fungus;BP:chitin catabolic process;MF:chitin binding;MF:chitinase activity;	K20547	CHIB	map00520;map00520	Amino sugar and nucleotide sugar metabolism;	------	------	sp|P36907|CHIX_PEA;	Endochitinase OS=Pisum sativum OX=3888 PE=2 SV=1;	PF00182;PF00187
TRINITY_DN2676_c0_g1	Nuclear envelope pore membrane protein like [Actinidia chinensis var. chinensis]	75.345	17.165	11.9	------	------	------	------	------	------	ENOG41123BV	S:Function unknown	------	------	PF14009
TRINITY_DN26810_c0_g1	NAC domain-containing protein [Actinidia chinensis var. chinensis]	33.99	13.045	34.555	GO:0006355;GO:0016021;GO:0005634;GO:0003677	BP:regulation of transcription, DNA-templated;CC:integral component of membrane;CC:nucleus;MF:DNA binding;	------	------	------	------	ENOG410YG99	S:Function unknown	sp|Q949N0|NAC53_ARATH;	NAC domain-containing protein 53 OS=Arabidopsis thaliana OX=3702 GN=NAC053 PE=2 SV=1;	PF02365
TRINITY_DN2684_c0_g1	Alpha-galactosidase [Actinidia chinensis var. chinensis]	35.385	14.09	2.92	GO:0005975;GO:0016021;GO:0048046;GO:0009505;GO:0052692;GO:0000287;GO:0016301;GO:0030955;GO:0004553;GO:0004743	BP:carbohydrate metabolic process;CC:integral component of membrane;CC:apoplast;CC:plant-type cell wall;MF:raffinose alpha-galactosidase activity;MF:magnesium ion binding;MF:kinase activity;MF:potassium ion binding;MF:hydrolase activity, hydrolyzing O-glycosyl compounds;MF:pyruvate kinase activity;	K07407	E3.2.1.22B, galA, rafA	map00600;map00600;map00600;map00600	Sphingolipid metabolism;	ENOG410XPF1	T:Signal transduction mechanisms	sp|Q9FT97|AGAL1_ARATH;	Alpha-galactosidase 1 OS=Arabidopsis thaliana OX=3702 GN=AGAL1 PE=2 SV=1;	PF16499;PF17801;PF02065
TRINITY_DN2686_c0_g2	Major allergen Pru ar like [Actinidia chinensis var. chinensis]	56.55	11.96	103.065	GO:0006952;GO:0009738;GO:0038023;GO:0004864;GO:0010427	BP:defense response;BP:abscisic acid-activated signaling pathway;MF:signaling receptor activity;MF:protein phosphatase inhibitor activity;MF:abscisic acid binding;	------	------	------	------	ENOG410ZD18	S:Function unknown	sp|O50001|PRU1_PRUAR;	Major allergen Pru ar 1 OS=Prunus armeniaca OX=36596 PE=1 SV=1;	PF00407
TRINITY_DN2686_c1_g2	Major allergen Pru ar like [Actinidia chinensis var. chinensis]	24.11	1.345	1.625	GO:0006952;GO:0009738;GO:0038023;GO:0004864;GO:0010427	BP:defense response;BP:abscisic acid-activated signaling pathway;MF:signaling receptor activity;MF:protein phosphatase inhibitor activity;MF:abscisic acid binding;	------	------	------	------	ENOG410ZD18	S:Function unknown	sp|O50001|PRU1_PRUAR;	Major allergen Pru ar 1 OS=Prunus armeniaca OX=36596 PE=1 SV=1;	PF00407
TRINITY_DN2686_c2_g1	Major allergen Pru ar like [Actinidia chinensis var. chinensis]	14.2	0.78	15.125	GO:0006952;GO:0009738;GO:0038023;GO:0004864;GO:0010427	BP:defense response;BP:abscisic acid-activated signaling pathway;MF:signaling receptor activity;MF:protein phosphatase inhibitor activity;MF:abscisic acid binding;	------	------	------	------	ENOG410ZD18	S:Function unknown	sp|O50001|PRU1_PRUAR;	Major allergen Pru ar 1 OS=Prunus armeniaca OX=36596 PE=1 SV=1;	PF00407
TRINITY_DN2696_c0_g1	Apical endosomal glycoprotein [Actinidia chinensis var. chinensis]	5.575	2.63	66.08	------	------	------	------	------	------	ENOG411173Q	S:Function unknown	------	------	------
TRINITY_DN2696_c1_g1		4.965	3.425	77.89	------	------	------	------	------	------	------	------	------	------	------
TRINITY_DN2697_c0_g1	7-deoxyloganetin glucosyltransferase [Actinidia chinensis var. chinensis]	10.74	2.505	3.895	GO:0043231;GO:0016758;GO:0008194;GO:0080044;GO:0080043	CC:intracellular membrane-bounded organelle;MF:transferase activity, transferring hexosyl groups;MF:UDP-glycosyltransferase activity;MF:quercetin 7-O-glucosyltransferase activity;MF:quercetin 3-O-glucosyltransferase activity;	------	------	------	------	COG1819	S:Function unknown	sp|F8WKW1|UGT2_GARJA;	7-deoxyloganetin glucosyltransferase OS=Gardenia jasminoides OX=114476 GN=UGT85A24 PE=1 SV=1;	PF00201
TRINITY_DN2703_c0_g1	Chalcone synthase [Actinidia chinensis var. chinensis]	2.465	2.99	38.175	GO:0009058;GO:0016210;GO:0016747	BP:biosynthetic process;MF:naringenin-chalcone synthase activity;MF:transferase activity, transferring acyl groups other than amino-acyl groups;	K00660	CHS	map04712;map04712	Circadian rhythm - plant;	------	------	sp|P48386|CHS1_CAMSI;	Chalcone synthase 1 OS=Camellia sinensis OX=4442 GN=CHS1 PE=2 SV=1;	PF00195;PF02797;PF08392;PF08545
TRINITY_DN2703_c1_g1	Chalcone synthase [Actinidia chinensis var. chinensis]	0.9	11.04	27.94	GO:0009058;GO:0009813;GO:0016210;GO:0016747	BP:biosynthetic process;BP:flavonoid biosynthetic process;MF:naringenin-chalcone synthase activity;MF:transferase activity, transferring acyl groups other than amino-acyl groups;	K00660	CHS	map04712;map04712	Circadian rhythm - plant;	COG3424	S:Function unknown	sp|Q9ZRR8|CHS1_CASGL;	Chalcone synthase OS=Casuarina glauca OX=3522 GN=CHS1 PE=2 SV=1;	PF00195
TRINITY_DN2709_c0_g1	hypothetical protein CEY00_Acc20067 [Actinidia chinensis var. chinensis]	7.715	12.905	3.39	GO:0016021	CC:integral component of membrane;	------	------	------	------	ENOG410YF2F	S:Function unknown	sp|Q66GQ2|Y5162_ARATH;	Uncharacterized protein At5g41620 OS=Arabidopsis thaliana OX=3702 GN=At5g41620 PE=2 SV=2;	------
TRINITY_DN2717_c0_g1	Beta-amyrin 28-oxidase [Actinidia chinensis var. chinensis]	5.3	2.985	49.555	GO:0016125;GO:0055114;GO:0016021;GO:0004497;GO:0020037;GO:0016705;GO:0005506;GO:0016491	BP:sterol metabolic process;BP:oxidation-reduction process;CC:integral component of membrane;MF:monooxygenase activity;MF:heme binding;MF:oxidoreductase activity, acting on paired donors, with incorporation or reduction of molecular oxygen;MF:iron ion binding;MF:oxidoreductase activity;	K20667	CYP716A	------	------	COG2124	S:Function unknown	sp|A5BFI4|C7A17_VITVI;	Beta-amyrin 28-monooxygenase OS=Vitis vinifera OX=29760 GN=CYP716A17 PE=1 SV=2;	PF00067
TRINITY_DN2722_c1_g1	U-box domain-containing protein [Actinidia chinensis var. chinensis]	19.06	17.835	52.525	GO:0004842	MF:ubiquitin-protein transferase activity;	------	------	------	------	ENOG410YG40	S:Function unknown	sp|Q9SRT0|PUB9_ARATH;	U-box domain-containing protein 9 OS=Arabidopsis thaliana OX=3702 GN=PUB9 PE=1 SV=1;	PF04564;PF00514
TRINITY_DN27232_c0_g1	Protein DOG1-like [Actinidia chinensis var. chinensis]	0.7	0.85	5.735	GO:0006351;GO:0043565	BP:transcription, DNA-templated;MF:sequence-specific DNA binding;	------	------	------	------	ENOG4111P9G	S:Function unknown	sp|Q58FV0|DOGL3_ARATH;	Protein DOG1-like 3 OS=Arabidopsis thaliana OX=3702 GN=DOGL3 PE=2 SV=1;	PF14144
TRINITY_DN27249_c0_g2	Tyrosinase-like protein [Actinidia chinensis var. chinensis]	7.27	15.65	2.76	------	------	------	------	------	------	ENOG41113AJ	S:Function unknown	------	------	PF04788
TRINITY_DN27259_c0_g1	Zinc finger protein [Actinidia chinensis var. chinensis]	1.16	0.775	7.165	GO:0003676	MF:nucleic acid binding;	------	------	------	------	COG5048	S:Function unknown	sp|O22533|ZAT6_ARATH;	Zinc finger protein ZAT6 OS=Arabidopsis thaliana OX=3702 GN=ZAT6 PE=2 SV=1;	PF13912;PF13894
TRINITY_DN27259_c0_g2	Zinc finger protein [Actinidia chinensis var. chinensis]	0.47	0.19	5.415	GO:0003676	MF:nucleic acid binding;	------	------	------	------	COG5048	S:Function unknown	sp|O22533|ZAT6_ARATH;	Zinc finger protein ZAT6 OS=Arabidopsis thaliana OX=3702 GN=ZAT6 PE=2 SV=1;	PF13912
TRINITY_DN27261_c0_g1	actinidin Act2a [Actinidia deliciosa]	61.97	4.7	1.165	GO:0008234	MF:cysteine-type peptidase activity;	------	------	------	------	------	------	sp|P00785|ACTN_ACTCC;	Actinidain OS=Actinidia chinensis var. chinensis OX=1590841 GN=ACT1A PE=1 SV=5;	------
TRINITY_DN27332_c0_g1	Protein TIFY 5A like [Actinidia chinensis var. chinensis]	0.46	0.375	15.23	GO:2000022;GO:0009611;GO:0031347;GO:0005634	BP:regulation of jasmonic acid mediated signaling pathway;BP:response to wounding;BP:regulation of defense response;CC:nucleus;	------	------	------	------	ENOG410Z61E	S:Function unknown	sp|O64687|TIF5B_ARATH;	Protein TIFY 5B OS=Arabidopsis thaliana OX=3702 GN=TIFY 5B PE=2 SV=1;	PF06200;PF09425
TRINITY_DN27361_c0_g1	E3 ubiquitin-protein ligase RHA4A [Actinidia chinensis var. chinensis]	5.93	1.79	0.145	GO:0006511;GO:0016021;GO:0061630	BP:ubiquitin-dependent protein catabolic process;CC:integral component of membrane;MF:ubiquitin protein ligase activity;	K19039	ATL7_58_59	------	------	ENOG41121N2	O:Posttranslational modification, protein turnover, chaperones	sp|Q84TF5|RHA4A_ARATH;	Probable E3 ubiquitin-protein ligase RHA4A OS=Arabidopsis thaliana OX=3702 GN=RHA4A PE=2 SV=1;	PF13639;PF17123;PF12678;PF13923;PF00097;PF17120;PF14634
TRINITY_DN27376_c0_g1	Pentatricopeptide repeat-containing protein [Actinidia chinensis var. chinensis]	6.67	3.915	1.055	------	------	K17710	PTCD1	------	------	ENOG410Z7Z7	S:Function unknown	sp|Q8GZ63|PP397_ARATH;	Pentatricopeptide repeat-containing protein At5g25630 OS=Arabidopsis thaliana OX=3702 GN=At5g25630 PE=2 SV=2;	PF13041;PF12854;PF01535;PF13812;PF17177
TRINITY_DN273_c1_g1	Potassium transporter like [Actinidia chinensis var. chinensis]	47.355	130.04	48.97	GO:0006813;GO:0016021;GO:0016020;GO:0005886;GO:0015079	BP:potassium ion transport;CC:integral component of membrane;CC:membrane;CC:plasma membrane;MF:potassium ion transmembrane transporter activity;	K03549	kup	------	------	COG3158	P:Inorganic ion transport and metabolism	sp|O22881|POT2_ARATH;	Potassium transporter 2 OS=Arabidopsis thaliana OX=3702 GN=POT2 PE=1 SV=2;	PF02705
TRINITY_DN2741_c0_g1	UDP-glycosyltransferase [Actinidia chinensis var. chinensis]	12.725	2.905	5.14	GO:0016021;GO:0016758	CC:integral component of membrane;MF:transferase activity, transferring hexosyl groups;	K13691	SGT1	------	------	COG1819	S:Function unknown	sp|Q9SYK9|U74E2_ARATH;	UDP-glycosyltransferase 74E2 OS=Arabidopsis thaliana OX=3702 GN=UGT74E2 PE=1 SV=1;	PF00201;PF04101
TRINITY_DN27494_c0_g1	Glycoside hydrolase [Macleaya cordata]	0.45	1.3	4.255	GO:0042546;GO:0071555;GO:0010411;GO:0005618;GO:0048046;GO:0016762;GO:0004553	BP:cell wall biogenesis;BP:cell wall organization;BP:xyloglucan metabolic process;CC:cell wall;CC:apoplast;MF:xylogluca;MF:hydrolase activity, hydrolyzing O-glycosyl compounds;	K08235	E2.4.1.207	------	------	COG2273	G:Carbohydrate transport and metabolism	sp|Q8LDS2|XTH27_ARATH;	Probable xyloglucan endotransglucosylase/hydrolase protein 27 OS=Arabidopsis thaliana OX=3702 GN=XTH27 PE=2 SV=2;	PF00722
TRINITY_DN27552_c0_g1	Vacuolar protein [Actinidia chinensis var. chinensis]	8.73	8.74	28.715	------	------	------	------	------	------	ENOG4111004	S:Function unknown	------	------	PF00514;PF01602
TRINITY_DN27576_c0_g1	Pathogen-related protein [Actinidia chinensis var. chinensis]	6.06	1.14	33.03	------	------	------	------	------	------	ENOG410YA3P	S:Function unknown	sp|P16273|PRPX_HORVU;	Pathogen-related protein OS=Hordeum vulgare OX=4513 PE=2 SV=2;	------
TRINITY_DN27661_c0_g1	Magnesium/proton exchanger like [Actinidia chinensis var. chinensis]	6.59	1.69	4.94	GO:0055085;GO:0016021	BP:transmembrane transport;CC:integral component of membrane;	K03452	MHX	------	------	ENOG410XPJP	P:Inorganic ion transport and metabolism	sp|O22252|MHX_ARATH;	Magnesium/proton exchanger OS=Arabidopsis thaliana OX=3702 GN=MHX PE=2 SV=3;	PF01699
TRINITY_DN2767_c0_g1	hypothetical protein CEY00_Acc32115 [Actinidia chinensis var. chinensis]	134.765	54.935	56.695	GO:0016021;GO:0016787	CC:integral component of membrane;MF:hydrolase activity;	------	------	------	------	ENOG4111K8Y	S:Function unknown	------	------	------
TRINITY_DN27684_c0_g1	WRKY transcription factor [Actinidia chinensis var. chinensis]	0.97	0.065	22.36	GO:0005634;GO:0003700;GO:0043565	CC:nucleus;MF:transcription factor activity, sequence-specific DNA binding;MF:sequence-specific DNA binding;	K13426	WRKY29	map04016;map04016	MAPK signaling pathway - plant;	ENOG410YMDW	K:Transcription	sp|O04609|WRK22_ARATH;	WRKY transcription factor 22 OS=Arabidopsis thaliana OX=3702 GN=WRKY22 PE=2 SV=1;	PF03106
TRINITY_DN27695_c0_g1	IRK-interacting protein [Actinidia chinensis var. chinensis]	2.225	0.805	8.115	GO:0009639;GO:0009959	BP:response to red or far red light;BP:negative gravitropism;	------	------	------	------	------	------	sp|F4KGE8|GIL1_ARATH;	Protein GRAVITROPIC IN THE LIGHT 1 OS=Arabidopsis thaliana OX=3702 GN=GIL1 PE=2 SV=1;	PF04859
TRINITY_DN27702_c0_g1	Dof zinc finger protein like [Actinidia chinensis var. chinensis]	13.585	4.5	1.13	GO:0006355;GO:0005634;GO:0003677	BP:regulation of transcription, DNA-templated;CC:nucleus;MF:DNA binding;	------	------	------	------	ENOG410YIDB	S:Function unknown	sp|Q9M2U1|DOF36_ARATH;	Dof zinc finger protein DOF3.6 OS=Arabidopsis thaliana OX=3702 GN=DOF3.6 PE=1 SV=2;	PF02701
TRINITY_DN27719_c0_g1	Phosphatidylserine decarboxylase beta chain like [Actinidia chinensis var. chinensis]	35.07	4.56	0.58	GO:0016021	CC:integral component of membrane;	------	------	------	------	ENOG410Z6ZD	S:Function unknown	------	------	PF14364
TRINITY_DN27815_c0_g1	Ent-kaurenoic acid oxidase [Actinidia chinensis var. chinensis]	4.615	1.16	0.37	GO:0010268;GO:0016132;GO:0016125;GO:0007275;GO:0055114;GO:0005783;GO:0016021;GO:0004497;GO:0020037;GO:0016705;GO:0051777;GO:0005506;GO:0016491;GO:0005525	BP:brassinosteroid homeostasis;BP:brassinosteroid biosynthetic process;BP:sterol metabolic process;BP:multicellular organism development;BP:oxidation-reduction process;CC:endoplasmic reticulum;CC:integral component of membrane;MF:monooxygenase activity;MF:heme binding;MF:oxidoreductase activity, acting on paired donors, with incorporation or reduction of molecular oxygen;MF:ent-kaurenoate oxidase…	K04123	KAO	map00904	Diterpenoid biosynthesis	COG2124	E:Amino acid transport and metabolism	sp|O23051|KAO1_ARATH;	Ent-kaurenoic acid oxidase 1 OS=Arabidopsis thaliana OX=3702 GN=KAO1 PE=1 SV=1;	PF00067
TRINITY_DN2781_c0_g1	RecName: Full=Kirola;	1273.67	17097.5	19256.1	GO:0006952;GO:0002253	BP:defense response;BP:activation of immune response;	------	------	------	------	ENOG4111C37	S:Function unknown	sp|P85524|KIRO_ACTDE;	Kirola OS=Actinidia deliciosa OX=3627 PE=1 SV=1;	PF00407
TRINITY_DN27875_c0_g1	Small heat shock protein [Actinidia chinensis var. chinensis]	24.16	113.53	14.635	------	------	K13993	HSP20	map04141	Protein processing in endoplasmic reticulum	COG0071	O:Posttranslational modification, protein turnover, chaperones	sp|P11890|HS23C_OXYRB;	Small heat shock protein, chloroplastic OS=Oxybasis rubra OX=3560 GN=HSP23 PE=2 SV=1;	PF00011;PF17886
TRINITY_DN2787_c0_g2	F-box/kelch-repeat protein [Actinidia chinensis var. chinensis]	2.34	1.295	17.48	GO:0016021;GO:0003678;GO:0043531	CC:integral component of membrane;MF:DNA helicase activity;MF:ADP binding;	------	------	------	------	ENOG410YQV9	S:Function unknown	sp|Q9LDE3|FBK9_ARATH;	F-box/kelch-repeat protein At1g23390 OS=Arabidopsis thaliana OX=3702 GN=At1g23390 PE=2 SV=1;	PF13964;PF01344;PF00646
TRINITY_DN27891_c0_g1	Topoisomerase [Actinidia chinensis var. chinensis]	0.125	0.24	1.45	GO:0016853;GO:0004386	MF:isomerase activity;MF:helicase activity;	------	------	------	------	------	------	------	------	------
TRINITY_DN278_c0_g1	Photosystem II protein like [Actinidia chinensis var. chinensis]	210.005	262.775	42.215	GO:0045454;GO:0015979;GO:0009534;GO:0009523;GO:0016021;GO:0005623;GO:0030145	BP:cell redox homeostasis;BP:photosynthesis;CC:chloroplast thylakoid;CC:photosystem II;CC:integral component of membrane;CC:cell;MF:manganese ion binding;	K02723	psbY	map00195	Photosynthesis	ENOG4111UZP	I:Lipid transport and metabolism	sp|P80470|PSBY_SPIOL;	Photosystem II core complex proteins psbY, chloroplastic OS=Spinacia oleracea OX=3562 GN=PSBY PE=1 SV=2;	PF06298
TRINITY_DN27905_c0_g2	Protein CfxQ like [Actinidia chinensis var. chinensis]	2.64	2.945	14.395	GO:0016887;GO:0005524	MF:ATPase activity;MF:ATP binding;	------	------	------	------	COG0464	O:Posttranslational modification, protein turnover, chaperones	sp|O22025|CFXQ_CYAM1;	Ribulose bisphosphate carboxylase/oxygenase activase, chloroplastic OS=Cyanidioschyzon merolae;	PF12796;PF13857;PF13637;PF00023;PF13606;PF00004
TRINITY_DN28066_c0_g1	Fatty-acid-binding protein [Actinidia chinensis var. chinensis]	7.955	10.73	1.47	GO:0006631;GO:0009570;GO:0005504;GO:0016872	BP:fatty acid metabolic process;CC:chloroplast stroma;MF:fatty acid binding;MF:intramolecular lyase activity;	------	------	------	------	ENOG4111QE0	S:Function unknown	sp|Q9C8L2|FAP3_ARATH;	Fatty-acid-binding protein 3, chloroplastic OS=Arabidopsis thaliana OX=3702 GN=FAP3 PE=1 SV=1;	PF02431;PF16036;PF16035
TRINITY_DN28102_c0_g1	Stem-specific protein [Actinidia chinensis var. chinensis]	27.275	2.02	3.165	------	------	------	------	------	------	ENOG410YD56	S:Function unknown	sp|P24805|TSJT1_TOBAC;	Stem-specific protein TSJT1 OS=Nicotiana tabacum OX=4097 GN=TSJT1 PE=2 SV=1;	PF12481
TRINITY_DN28127_c0_g1	Abscisic stress-ripening protein [Actinidia chinensis var. chinensis]	19.855	3.24	30.295	------	------	------	------	------	------	------	------	------	------	------
TRINITY_DN28128_c0_g1	Random slug protein [Actinidia chinensis var. chinensis]	2.89	2.48	13.4	GO:0006412;GO:0005840;GO:0047429;GO:0003735;GO:0019843	BP:translation;CC:ribosome;MF:nucleoside-triphosphate diphosphatase activity;MF:structural constituent of ribosome;MF:rRNA binding;	------	------	------	------	ENOG410Y3Q0	T:Signal transduction mechanisms	sp|Q55CU8|PITC_DICDI;	Phosphatidylinositol transfer protein 3 OS=Dictyostelium discoideum OX=44689 GN=pitC PE=2 SV=1;	PF00650;PF03765;PF13716
TRINITY_DN2814_c0_g1	Threonine synthase-like [Actinidia chinensis var. chinensis]	6.475	29.175	458.135	------	------	------	------	------	------	------	------	------	------	------
TRINITY_DN28158_c0_g1	Guanine nucleotide-binding protein subunit gamma 3 like [Actinidia chinensis var. chinensis]	6.69	0.885	1.015	GO:0007186	BP:G-protein coupled receptor signaling pathway;	------	------	------	------	ENOG410YVBK	S:Function unknown	sp|Q6AWT8|GG3_ARATH;	Guanine nucleotide-binding protein subunit gamma 3 OS=Arabidopsis thaliana OX=3702 GN=GG3 PE=2 SV=1;	PF00631
TRINITY_DN281_c0_g1	Transmembrane protein [Actinidia chinensis var. chinensis]	87.49	31.395	95.2	GO:0042538;GO:0016021	BP:hyperosmotic salinity response;CC:integral component of membrane;	------	------	------	------	ENOG4110EQU	S:Function unknown	------	------	------
TRINITY_DN28223_c0_g1	Dynamin-related protein like [Actinidia chinensis var. chinensis]	10.805	2.98	7.375	GO:0010150;GO:0006887;GO:0072593;GO:0010228;GO:0034599;GO:0005737;GO:0009507	BP:leaf senescence;BP:exocytosis;BP:reactive oxygen species metabolic process;BP:vegetative to reproductive phase transition of meristem;BP:cellular response to oxidative stress;CC:cytoplasm;CC:chloroplast;	------	------	------	------	ENOG4111KY0	S:Function unknown	sp|Q9AXU3|SPA15_IPOBA;	Senescence-associated protein SPA15, chloroplastic OS=Ipomoea batatas OX=4120 GN=SPA15 PE=2 SV=1;	------
TRINITY_DN2828_c0_g1	CBL-interacting serine/threonine-protein kinase [Actinidia chinensis var. chinensis]	20.8	26.02	94.58	GO:0007165;GO:0016021;GO:0004674;GO:0005524	BP:signal transduction;CC:integral component of membrane;MF:protein serine/threonine kinase activity;MF:ATP binding;	K07198	PRKAA, AMPK	------	------	COG0515	S:Function unknown	sp|Q8W1D5|CIPKP_ARATH;	CBL-interacting serine/threonine-protein kinase 25 OS=Arabidopsis thaliana OX=3702 GN=CIPK25 PE=2 SV=1;	PF00069;PF07714;PF03822;PF14531;PF06293
TRINITY_DN2830_c0_g1	Proline-rich receptor-like protein kinase [Actinidia chinensis var. chinensis]	13.575	25.67	48.32	GO:0006468;GO:0016021;GO:0005886;GO:0004672;GO:0004675;GO:0005524	BP:protein phosphorylation;CC:integral component of membrane;CC:plasma membrane;MF:protein kinase activity;MF:transmembrane receptor protein serine/threonine kinase activity;MF:ATP binding;	------	------	------	------	COG0515	T:Signal transduction mechanisms	sp|Q9LV48|PERK1_ARATH;	Proline-rich receptor-like protein kinase PERK1 OS=Arabidopsis thaliana OX=3702 GN=PERK1 PE=1 SV=1;	PF07714;PF00069;PF02439
TRINITY_DN28312_c0_g1	Zyxin like [Actinidia chinensis var. chinensis]	10.615	6.595	118.91	------	------	------	------	------	------	------	------	------	------	------
TRINITY_DN2832_c1_g1	Ethylene-responsive transcription factor [Actinidia chinensis var. chinensis]	12.505	7.75	34.025	GO:0005634;GO:0003700;GO:0003677	CC:nucleus;MF:transcription factor activity, sequence-specific DNA binding;MF:DNA binding;	------	------	------	------	ENOG4111416	K:Transcription	sp|Q9LY05|EF106_ARATH;	Ethylene-responsive transcription factor ERF106 OS=Arabidopsis thaliana OX=3702 GN=ERF106 PE=2 SV=1;	PF00847
TRINITY_DN28335_c0_g1	CRISPR-associated endonuclease [Actinidia chinensis var. chinensis]	2.11	3.395	36.845	GO:0004519	MF:endonuclease activity;	------	------	------	------	------	------	------	------	PF12609
TRINITY_DN28349_c0_g1	Rapid alkalinization factor like, partial [Actinidia chinensis var. chinensis]	77.265	28.7	3.815	GO:0019722;GO:0016021;GO:0009506;GO:0005524;GO:0004672	BP:calcium-mediated signaling;CC:integral component of membrane;CC:plasmodesma;MF:ATP binding;MF:protein kinase activity;	------	------	------	------	------	------	------	------	------
TRINITY_DN2841_c0_g1	uncharacterized protein LOC114264281 [Camellia sinensis]	1.085	1.97	92.47	------	------	K23222	HARBI1	------	------	ENOG411206Y	S:Function unknown	------	------	PF13359
TRINITY_DN28429_c0_g1	Branched-chain-amino-acid aminotransferase [Actinidia chinensis var. chinensis]	4.425	0.47	0.685	GO:0009081;GO:0009082;GO:0052654;GO:0052655;GO:0052656;GO:0004084	BP:branched-chain amino acid metabolic process;BP:branched-chain amino acid biosynthetic process;MF:L-leucine transaminase activity;MF:L-valine transaminase activity;MF:L-isoleucine transaminase activity;MF:branched-chain-amino-acid transaminase activity;	K00826	E2.6.1.42, ilvE	map00270;map00270;map00270;map00270;map00270	Cysteine and methionine metabolism;	COG0115	K:Transcription	sp|Q9M439|BCAT2_ARATH;	Branched-chain-amino-acid aminotransferase 2, chloroplastic OS=Arabidopsis thaliana OX=3702 GN=BCAT2 PE=1 SV=1;	PF01063
TRINITY_DN2842_c0_g1	Protein DETOXIFICATION like [Actinidia chinensis var. chinensis]	4.03	12.75	45.32	GO:0016021;GO:0015297;GO:0042910	CC:integral component of membrane;MF:antiporter activity;MF:xenobiotic transporter activity;	K03327	TC.MATE, SLC47A, norM, mdtK, dinF	------	------	COG0534	V:Defense mechanisms	sp|F4J158|DTX24_ARATH;	Protein DETOXIFICATION 24 OS=Arabidopsis thaliana OX=3702 GN=DTX24 PE=2 SV=1;	PF01554
TRINITY_DN2844_c0_g1	Protein kinase [Actinidia chinensis var. chinensis]	85.105	35.195	103.655	GO:0004674;GO:0004715;GO:0005524	MF:protein serine/threonine kinase activity;MF:non-membrane spanning protein tyrosine kinase activity;MF:ATP binding;	------	------	------	------	COG0515	T:Signal transduction mechanisms	sp|O49840|PBL3_ARATH;	Probable serine/threonine-protein kinase PBL3 OS=Arabidopsis thaliana OX=3702 GN=PBL3 PE=1 SV=1;	PF07714;PF00069
TRINITY_DN28636_c0_g1	hypothetical protein C3L33_12004, partial [Rhododendron williamsianum]	7.17	10.91	1.075	GO:0008408;GO:0003676	MF:3'-5' exonuclease activity;MF:nucleic acid binding;	K20777	EXD2	------	------	ENOG410XS63	S:Function unknown	------	------	PF01612
TRINITY_DN28638_c0_g1	Abscisic acid receptor like [Actinidia chinensis var. chinensis]	33.805	13.15	52.71	GO:0009738;GO:0080163;GO:0005737;GO:0005634;GO:0038023;GO:0004864;GO:0010427	BP:abscisic acid-activated signaling pathway;BP:regulation of protein serine/threonine phosphatase activity;CC:cytoplasm;CC:nucleus;MF:signaling receptor activity;MF:protein phosphatase inhibitor activity;MF:abscisic acid binding;	K14496	PYL	map04016;map04016	MAPK signaling pathway - plant;	ENOG4111HU5;ENOG4111HU5	S:Function unknown;	------	------	------
TRINITY_DN28649_c0_g1	Myb family transcription factor EFM like [Actinidia chinensis var. chinensis]	6.24	1.525	0.225	GO:0005634;GO:0003677	CC:nucleus;MF:DNA binding;	------	------	------	------	ENOG410Y953	S:Function unknown	sp|Q9ZQ85|EFM_ARATH;	Myb family transcription factor EFM OS=Arabidopsis thaliana OX=3702 GN=EFM PE=1 SV=2;	PF00249
TRINITY_DN2864_c0_g1	COBW domain-containing protein [Actinidia chinensis var. chinensis]	71.39	119.755	32	------	------	------	------	------	------	COG0523	S:Function unknown	sp|Q9BRT8|CBWD1_HUMAN;	COBW domain-containing protein 1 OS=Homo sapiens OX=9606 GN=CBWD1 PE=1 SV=1;	PF02492;PF07683
TRINITY_DN28664_c0_g1	unnamed protein product, partial [Vitis vinifera]	50.19	182.535	234.68	GO:0032259;GO:0005737;GO:0005794;GO:0016021;GO:0005802;GO:0005768;GO:0008168	BP:methylation;CC:cytoplasm;CC:Golgi apparatus;CC:integral component of membrane;CC:trans-Golgi network;CC:endosome;MF:methyltransferase activity;	------	------	------	------	ENOG4111CGI	S:Function unknown	sp|Q9C6S7|PMTK_ARATH;	Probable methyltransferase PMT20 OS=Arabidopsis thaliana OX=3702 GN=At1g31850 PE=2 SV=1;	PF03141
TRINITY_DN28733_c0_g1	Inactive leucine-rich repeat receptor-like protein kinase precursor [Actinidia chinensis var. chinensis]	2.745	3.5	0.26	GO:0006526;GO:0046777;GO:0016021;GO:0005886;GO:0009506;GO:0004055;GO:0004672;GO:0005524	BP:arginine biosynthetic process;BP:protein autophosphorylation;CC:integral component of membrane;CC:plasma membrane;CC:plasmodesma;MF:argininosuccinate synthase activity;MF:protein kinase activity;MF:ATP binding;	------	------	------	------	ENOG410YAQM	S:Function unknown	sp|Q8LFN2|Y3037_ARATH;	Probable inactive leucine-rich repeat receptor-like protein kinase At3g03770 OS=Arabidopsis thaliana OX=3702 GN=At3g03770 PE=1 SV=1;	PF07714;PF00069;PF13855;PF12799;PF08263
TRINITY_DN2876_c0_g1	CBS domain-containing protein [Actinidia chinensis var. chinensis]	39.745	12.68	19.51	GO:0005773	CC:vacuole;	------	------	------	------	ENOG410Y9FW	S:Function unknown	sp|Q8GZA4|CBSX6_ARATH;	CBS domain-containing protein CBSX6 OS=Arabidopsis thaliana OX=3702 GN=CBSX6 PE=1 SV=1;	PF00571
TRINITY_DN28795_c0_g1	Serine/threonine-protein kinase [Actinidia chinensis var. chinensis]	6.32	10.65	1.85	GO:0009742;GO:0005524;GO:0004672	BP:brassinosteroid mediated signaling pathway;MF:ATP binding;MF:protein kinase activity;	------	------	------	------	ENOG410XQTV	T:Signal transduction mechanisms	sp|Q9FIL1|BSK5_ARATH;	Serine/threonine-protein kinase BSK5 OS=Arabidopsis thaliana OX=3702 GN=BSK5 PE=1 SV=1;	PF07714;PF00069
TRINITY_DN2879_c0_g1	4-coumarate--CoA ligase-like [Actinidia chinensis var. chinensis]	11.99	2.99	16.92	GO:0016021;GO:0016207;GO:0016874;GO:0003824	CC:integral component of membrane;MF:4-coumarate-CoA ligase activity;MF:ligase activity;MF:catalytic activity;	pxb;sind;K01904	;;4CL	map00130;map00130	Ubiquinone and other terpenoid-quinone biosynthesis;	COG0318	S:Function unknown	sp|Q9M0X9|4CLL7_ARATH;	4-coumarate--CoA ligase-like 7 OS=Arabidopsis thaliana OX=3702 GN=4CLL7 PE=1 SV=1;	PF00501;PF13193
TRINITY_DN2881_c0_g1	Aspartic protease precursor [Actinidia chinensis var. chinensis]	55.56	20.47	1.17	GO:0030163;GO:0006508;GO:0016021;GO:0005576;GO:0004190;GO:0004672;GO:0005524	BP:protein catabolic process;BP:proteolysis;CC:integral component of membrane;CC:extracellular region;MF:aspartic-type endopeptidase activity;MF:protein kinase activity;MF:ATP binding;	------	------	------	------	ENOG410XNV7	O:Posttranslational modification, protein turnover, chaperones	sp|Q6XBF8|CDR1_ARATH;	Aspartic proteinase CDR1 OS=Arabidopsis thaliana OX=3702 GN=CDR1 PE=1 SV=1;	PF14543;PF14541;PF00026
TRINITY_DN2886_c1_g1	Major latex allergen Hev b like [Actinidia chinensis var. chinensis]	69.23	21.255	6.875	------	------	------	------	------	------	------	------	------	------	------
TRINITY_DN2892_c0_g1	Protein IN2-1 B like, partial [Actinidia chinensis var. chinensis]	17.43	11.39	2.78	------	------	K00799	GST, gst	map00480	Glutathione metabolism	ENOG410XSIX	O:Posttranslational modification, protein turnover, chaperones	sp|Q9M2W2|GSTL2_ARATH;	Glutathione S-transferase L2, chloroplastic OS=Arabidopsis thaliana OX=3702 GN=GSTL2 PE=2 SV=1;	PF13417;PF13409;PF13410;PF16865;PF00043
TRINITY_DN2897_c0_g1	Ferric reduction oxidase [Actinidia chinensis var. chinensis]	103.06	19.8	6.695	GO:0055114;GO:0016021;GO:0005886;GO:0016491	BP:oxidation-reduction process;CC:integral component of membrane;CC:plasma membrane;MF:oxidoreductase activity;	K00521	E1.16.1.7	------	------	ENOG410XNZY	U:Intracellular trafficking, secretion, and vesicular transport	sp|P92949|FRO2_ARATH;	Ferric reduction oxidase 2 OS=Arabidopsis thaliana OX=3702 GN=FRO2 PE=1 SV=2;	PF08030;PF08022;PF01794;PF00175
TRINITY_DN2902_c0_g1		10.06	6.285	68.9	------	------	------	------	------	------	------	------	------	------	------
TRINITY_DN2908_c0_g1	Leucoanthocyanidin dioxygenase [Actinidia chinensis var. chinensis]	7.74	0.385	4.65	GO:0046872;GO:0051213;GO:0016491	MF:metal ion binding;MF:dioxygenase activity;MF:oxidoreductase activity;	------	------	------	------	COG3491	F:Nucleotide transport and metabolism	sp|Q9LY48|DIOX3_ARATH;	Probable 2-oxoglutarate-dependent dioxygenase JRG21 OS=Arabidopsis thaliana OX=3702 GN=JRG21 PE=2 SV=1;	PF14226;PF03171
TRINITY_DN2912_c0_g1	IST1 like [Actinidia chinensis var. chinensis]	1.22	0.81	26.675	GO:0015031;GO:0008104;GO:0006979	BP:protein transport;BP:protein localization;BP:response to oxidative stress;	K19476	IST1	map04144	Endocytosis	ENOG410YG52	S:Function unknown	sp|Q54I39|IST1L_DICDI;	IST1-like protein OS=Dictyostelium discoideum OX=44689 GN=DDB_G0289029 PE=3 SV=1;	PF03398
TRINITY_DN29151_c0_g2	TRNA wybutosine-synthesizing protein like [Actinidia chinensis var. chinensis]	14.27	8.71	1.135	GO:0003677	MF:DNA binding;	------	------	------	------	ENOG41116G9	S:Function unknown	------	------	------
TRINITY_DN29158_c0_g1	Spermidine hydroxycinnamoyl transferase [Actinidia chinensis var. chinensis]	4.295	8.225	1.335	GO:0016747	MF:transferase activity, transferring acyl groups other than amino-acyl groups;	K13065	E2.3.1.133, HCT	map00941;map00941;map00941	Flavonoid biosynthesis;	ENOG410XNR7;ENOG410XNR7	S:Function unknown;	sp|O64470|SHT_ARATH;	Spermidine hydroxycinnamoyl transferase OS=Arabidopsis thaliana OX=3702 GN=SHT PE=1 SV=1;	PF02458
TRINITY_DN29209_c0_g1	4-coumarate--CoA ligase [Actinidia chinensis var. chinensis]	1.085	3.075	26.1	GO:0003824;GO:0016874	MF:catalytic activity;MF:ligase activity;	sind;K01904	;4CL	map00130;map00130	Ubiquinone and other terpenoid-quinone biosynthesis;	COG0318;COG0318	I:Lipid transport and metabolism;	sp|P31687|4CL2_SOYBN;	4-coumarate--CoA ligase 2 OS=Glycine max OX=3847 PE=2 SV=2;	PF00501;PF13193
TRINITY_DN29275_c1_g1	Aminotransferase [Actinidia chinensis var. chinensis]	9.945	1.165	4.255	GO:0009058;GO:0016021;GO:0008483;GO:0030170;GO:0003824	BP:biosynthetic process;CC:integral component of membrane;MF:transaminase activity;MF:pyridoxal phosphate binding;MF:catalytic activity;	K14270	ACS10_12	------	------	COG0436	E:Amino acid transport and metabolism	sp|Q9LQ10|1A110_ARATH;	Probable aminotransferase ACS10 OS=Arabidopsis thaliana OX=3702 GN=ACS10 PE=1 SV=1;	PF00155
TRINITY_DN2929_c0_g1	Thiamine thiazole synthase [Actinidia chinensis var. chinensis]	190.92	213.375	37.74	GO:0009228;GO:0052837;GO:0009570;GO:0005829;GO:0016301;GO:0016763;GO:0005506	BP:thiamine biosynthetic process;BP:thiazole biosynthetic process;CC:chloroplast stroma;CC:cytosol;MF:kinase activity;MF:transferase activity, transferring pentosyl groups;MF:iron ion binding;	K03146	THI4, THI1	map00730	Thiamine metabolism	COG1635	S:Function unknown	sp|F6H9A9|THI41_VITVI;	Thiamine thiazole synthase 1, chloroplastic OS=Vitis vinifera OX=29760 GN=THI1-1 PE=3 SV=1;	PF01946;PF01266;PF00890;PF13450;PF07992;PF05834;PF12831;PF13454;PF03486;PF13738
TRINITY_DN29326_c0_g1	Serine carboxypeptidase-like [Actinidia chinensis var. chinensis]	5.415	2.555	1.15	GO:0051603;GO:0004185	BP:proteolysis involved in cellular protein catabolic process;MF:serine-type carboxypeptidase activity;	K16297	SCPL-II	------	------	COG2939	S:Function unknown	sp|Q9SFB5|SCP27_ARATH;	Serine carboxypeptidase-like 27 OS=Arabidopsis thaliana OX=3702 GN=SCPL27 PE=2 SV=1;	PF00450
TRINITY_DN29329_c0_g1	EEIG1/EHBP1 N-terminal domain protein [Actinidia chinensis var. chinensis]	0.18	0.07	1.545	------	------	------	------	------	------	ENOG4111C5Y	S:Function unknown	------	------	PF10358
TRINITY_DN29330_c0_g1	MLO-like protein [Actinidia chinensis var. chinensis]	2.135	1.21	9.885	GO:0006952;GO:0009607;GO:0016021;GO:0005516	BP:defense response;BP:response to biotic stimulus;CC:integral component of membrane;MF:calmodulin binding;	K08472	MLO	------	------	ENOG410ZUVB	S:Function unknown	sp|Q94KB7|MLO6_ARATH;	MLO-like protein 6 OS=Arabidopsis thaliana OX=3702 GN=MLO6 PE=2 SV=2;	PF03094
TRINITY_DN29396_c0_g2	Amino acid permease [Actinidia chinensis var. chinensis]	7.895	0.76	0	GO:0003333;GO:0016021;GO:0005886;GO:0015171	BP:amino acid transmembrane transport;CC:integral component of membrane;CC:plasma membrane;MF:amino acid transmembrane transporter activity;	------	------	------	------	COG0814	E:Amino acid transport and metabolism	sp|Q38967|AAP2_ARATH;	Amino acid permease 2 OS=Arabidopsis thaliana OX=3702 GN=AAP2 PE=1 SV=1;	PF01490;PF03222
TRINITY_DN2941_c0_g1	Late embryogenesis abundant protein [Actinidia chinensis var. chinensis]	22.18	9.435	97.755	GO:0016021	CC:integral component of membrane;	------	------	------	------	ENOG4111A3K	S:Function unknown	sp|Q6DST1|Y1465_ARATH;	Late embryogenesis abundant protein At1g64065 OS=Arabidopsis thaliana OX=3702 GN=At1g64065 PE=2 SV=1;	PF03168
TRINITY_DN29424_c0_g1	Tropinone reductase [Actinidia chinensis var. chinensis]	0.975	0.225	5.855	GO:0016021;GO:0050356;GO:0016491	CC:integral component of membrane;MF:tropine dehydrogenase activity;MF:oxidoreductase activity;	K08081	TR1	map00960	Tropane, piperidine and pyridine alkaloid biosynthesis	COG1028	S:Function unknown	sp|P50165|TRNH_DATST;	Tropinone reductase homolog OS=Datura stramonium OX=4076 PE=2 SV=1;	PF13561;PF00106;PF08659;PF01370
TRINITY_DN29454_c0_g1	Defensin-like protein [Actinidia chinensis var. chinensis]	171.12	12.15	17.075	GO:0006952	BP:defense response;	------	------	------	------	ENOG410YXD4	S:Function unknown	sp|Q9FFP8|DEF06_ARATH;	Defensin-like protein 6 OS=Arabidopsis thaliana OX=3702 GN=PDF2.5 PE=3 SV=1;	PF00304
TRINITY_DN29498_c0_g1	Myb-related protein [Actinidia chinensis var. chinensis]	17.53	10.225	3.125	GO:0030154;GO:0005634;GO:0043565;GO:0044212;GO:0003700;GO:0003677	BP:cell differentiation;CC:nucleus;MF:sequence-specific DNA binding;MF:transcription regulatory region DNA binding;MF:transcription factor activity, sequence-specific DNA binding;MF:DNA binding;	K09422	MYBP	------	------	COG5147	K:Transcription	sp|P81393|MYB08_ANTMA;	Myb-related protein 308 OS=Antirrhinum majus OX=4151 GN=MYB308 PE=2 SV=1;	PF00249;PF13921
TRINITY_DN294_c0_g1	NAC protein 3 [Actinidia arguta]	34.63	16.37	372.37	GO:0006355;GO:0005634;GO:0003700;GO:0003677	BP:regulation of transcription, DNA-templated;CC:nucleus;MF:transcription factor activity, sequence-specific DNA binding;MF:DNA binding;	------	------	------	------	ENOG4111FG3	K:Transcription	sp|Q9LD44|NAC56_ARATH;	NAC transcription factor 56 OS=Arabidopsis thaliana OX=3702 GN=NAC056 PE=2 SV=1;	------
TRINITY_DN29501_c0_g1	CDPK-related protein kinase [Actinidia chinensis var. chinensis]	3.47	1.7	0.6	GO:0018105;GO:0035556;GO:0046777;GO:0005737;GO:0005634;GO:0009931;GO:0005516;GO:0004672;GO:0005524;GO:0005509	BP:peptidyl-serine phosphorylation;BP:intracellular signal transduction;BP:protein autophosphorylation;CC:cytoplasm;CC:nucleus;MF:calcium-dependent protein serine/threonine kinase activity;MF:calmodulin binding;MF:protein kinase activity;MF:ATP binding;MF:calcium ion binding;	K00924	E2.7.1.-	------	------	ENOG410XRMJ	T:Signal transduction mechanisms	sp|P53681|CRK_DAUCA;	CDPK-related protein kinase OS=Daucus carota OX=4039 GN=CRK PE=2 SV=1;	PF00069;PF07714;PF06293;PF14531
TRINITY_DN29546_c0_g3		0.295	1.1	5.035	------	------	------	------	------	------	------	------	------	------	------
TRINITY_DN2959_c0_g1	Proline-rich protein [Actinidia chinensis var. chinensis]	43.325	17.37	1.61	------	------	------	------	------	------	ENOG410YKTH;ENOG410YKTH	T:Signal transduction mechanisms;	sp|Q00451|PRF1_SOLLC;	36.4 kDa proline-rich protein OS=Solanum lycopersicum OX=4081 GN=TPRP-F1 PE=2 SV=1;	PF14547;PF14368
TRINITY_DN29645_c0_g1	UDP-glycosyltransferase [Actinidia chinensis var. chinensis]	1.92	0.79	4.555	GO:0016758	MF:transferase activity, transferring hexosyl groups;	------	------	------	------	COG1819	J:Translation, ribosomal structure and biogenesis	sp|O64732|U87A1_ARATH;	UDP-glycosyltransferase 87A1 OS=Arabidopsis thaliana OX=3702 GN=UGT87A1 PE=2 SV=1;	PF00201
TRINITY_DN29695_c0_g1	Legume lectin domain protein [Actinidia chinensis var. chinensis]	0.17	0.06	1.87	GO:0006952;GO:0042742;GO:0002229;GO:0016021;GO:0005886;GO:0030246;GO:0004675;GO:0004674;GO:0004672;GO:0005524	BP:defense response;BP:defense response to bacterium;BP:defense response to oomycetes;CC:integral component of membrane;CC:plasma membrane;MF:carbohydrate binding;MF:transmembrane receptor protein serine/threonine kinase activity;MF:protein serine/threonine kinase activity;MF:protein kinase activity;MF:ATP binding;	------	------	------	------	COG0515	T:Signal transduction mechanisms	sp|Q9LXA5|LRK91_ARATH;	L-type lectin-domain containing receptor kinase IX.1 OS=Arabidopsis thaliana OX=3702 GN=LECRK91 PE=1 SV=1;	PF00139;PF00069;PF07714;PF18483
TRINITY_DN29752_c0_g1	Coiled-coil domain-containing protein [Actinidia chinensis var. chinensis]	3.695	3.81	121.515	------	------	------	------	------	------	ENOG4111B6H	S:Function unknown	------	------	------
TRINITY_DN2975_c0_g1	Heat shock protein like [Actinidia chinensis var. chinensis]	20.56	28.03	5.105	GO:0006457;GO:0051082;GO:0005524	BP:protein folding;MF:unfolded protein binding;MF:ATP binding;	K09487	HSP90B, TRA1	map04626;map04626	Plant-pathogen interaction;	COG0326	S:Function unknown	sp|F4JFN3|HS906_ARATH;	Heat shock protein 90-6, mitochondrial OS=Arabidopsis thaliana OX=3702 GN=HSP90-6 PE=1 SV=1;	PF00183;PF02518;PF13589
TRINITY_DN29760_c0_g1	Zinc finger CCCH domain-containing protein [Actinidia chinensis var. chinensis]	16.09	5.085	1.84	GO:0046872;GO:0003723	MF:metal ion binding;MF:RNA binding;	------	------	------	------	ENOG410YCDX	S:Function unknown	sp|Q0D3J9|C3H53_ORYSJ;	Zinc finger CCCH domain-containing protein 53 OS=Oryza sativa subsp. japonica OX=39947 GN=Os07g0682400 PE=2 SV=1;	------
TRINITY_DN2980_c1_g1		2.36	1.755	15.47	------	------	------	------	------	------	------	------	------	------	------
TRINITY_DN29810_c0_g1	Pathogen-related protein [Actinidia chinensis var. chinensis]	1.05	0.34	14.94	------	------	------	------	------	------	ENOG410YA3P	S:Function unknown	sp|P16273|PRPX_HORVU;	Pathogen-related protein OS=Hordeum vulgare OX=4513 PE=2 SV=2;	------
TRINITY_DN2995_c0_g1	Phosphate transporter like [Actinidia chinensis var. chinensis]	19.755	2.74	2.07	GO:0006817;GO:0016036;GO:0006799;GO:0048016;GO:0005737;GO:0005794;GO:0016021;GO:0005802;GO:0005886;GO:0000822;GO:0015114	BP:phosphate ion transport;BP:cellular response to phosphate starvation;BP:polyphosphate biosynthetic process;BP:inositol phosphate-mediated signaling;CC:cytoplasm;CC:Golgi apparatus;CC:integral component of membrane;CC:trans-Golgi network;CC:plasma membrane;MF:inositol hexakisphosphate binding;MF:phosphate ion transmembrane transporter activity;	------	------	------	------	COG5409	T:Signal transduction mechanisms	sp|Q8S403|PHO1_ARATH;	Phosphate transporter PHO1 OS=Arabidopsis thaliana OX=3702 GN=PHO1 PE=1 SV=1;	PF03124;PF03105
TRINITY_DN3009_c0_g1	Pectate lyase [Actinidia chinensis var. chinensis]	62.345	3.57	0.135	GO:0045490;GO:0030570;GO:0046872	BP:pectin catabolic process;MF:pectate lyase activity;MF:metal ion binding;	K01728	pel	map00040	Pentose and glucuronate interconversions	COG3866	O:Posttranslational modification, protein turnover, chaperones	sp|O24554|PLY_ZINVI;	Pectate lyase OS=Zinnia violacea OX=34245 PE=1 SV=1;	PF00544;PF13229
TRINITY_DN30164_c0_g1	Glycosyltransferase [Actinidia chinensis var. chinensis]	6.98	2.62	10	GO:0006486;GO:0016757	BP:protein glycosylation;MF:transferase activity, transferring glycosyl groups;	------	------	------	------	ENOG410XTFH	S:Function unknown	sp|Q9LFP3|GLYT4_ARATH;	Probable glycosyltransferase At5g11130 OS=Arabidopsis thaliana OX=3702 GN=At5g11130/At5g11120 PE=3 SV=2;	PF03016
TRINITY_DN301_c0_g1	Phosphatidylinositol 4-kinase [Actinidia chinensis var. chinensis]	104.08	80.07	200.235	GO:0016301	MF:kinase activity;	------	------	------	------	ENOG410XP06	S:Function unknown	sp|Q9SI52|P4KG7_ARATH;	Phosphatidylinositol 4-kinase gamma 7 OS=Arabidopsis thaliana OX=3702 GN=PI4KG7 PE=1 SV=2;	PF00454
TRINITY_DN3020_c1_g1	Tubulin alpha-3 chain [Actinidia chinensis var. chinensis]	54.45	38.025	150.08	GO:0007017;GO:0000278;GO:0000226;GO:0005737;GO:0005874;GO:0003924;GO:0005200;GO:0005525	BP:microtubule-based process;BP:mitotic cell cycle;BP:microtubule cytoskeleton organization;CC:cytoplasm;CC:microtubule;MF:GTPase activity;MF:structural constituent of cytoskeleton;MF:GTP binding;	K07374	TUBA	map04145	Phagosome	COG5023	S:Function unknown	sp|Q56WH1|TBA3_ARATH;	Tubulin alpha-3 chain OS=Arabidopsis thaliana OX=3702 GN=TUBA3 PE=1 SV=2;	PF00091;PF03953
TRINITY_DN30218_c0_g1	Beta-glucosidase [Actinidia chinensis var. chinensis]	4.48	0.95	6.665	GO:0005975;GO:0016021;GO:0008422;GO:0004553	BP:carbohydrate metabolic process;CC:integral component of membrane;MF:beta-glucosidase activity;MF:hydrolase activity, hydrolyzing O-glycosyl compounds;	K01188;nnu;pmum	E3.2.1.21;;	map00460;map00460;map00460	Cyanoamino acid metabolism;	COG2723	S:Function unknown	sp|Q9FZE0|BGL40_ARATH;	Beta-glucosidase 40 OS=Arabidopsis thaliana OX=3702 GN=BGLU40 PE=2 SV=1;	PF00232;PF00150;PF19227
TRINITY_DN30379_c0_g1	Serine carboxypeptidase-like [Actinidia chinensis var. chinensis]	11.38	3.95	0.79	GO:0051603;GO:0005773;GO:0004185	BP:proteolysis involved in cellular protein catabolic process;CC:vacuole;MF:serine-type carboxypeptidase activity;	K16297	SCPL-II	------	------	COG2939	E:Amino acid transport and metabolism	sp|Q0WRX3|SCP40_ARATH;	Serine carboxypeptidase-like 40 OS=Arabidopsis thaliana OX=3702 GN=SCPL40 PE=2 SV=2;	PF00450
TRINITY_DN30399_c0_g1	endoglucanase 8 [Actinidia deliciosa]	13.305	11.45	2.29	GO:0016787	MF:hydrolase activity;	------	------	------	------	COG0412	Q:Secondary metabolites biosynthesis, transport and catabolism	sp|Q9ZT66|E134_MAIZE;	Endo-1,3;1,4-beta-D-glucanase OS=Zea mays OX=4577 PE=1 SV=1;	PF01738
TRINITY_DN30474_c0_g1	Coiled-coil domain-containing protein [Actinidia chinensis var. chinensis]	1.195	0.47	12.275	------	------	------	------	------	------	ENOG410ZGZJ	S:Function unknown	------	------	------
TRINITY_DN304_c0_g1	Ethylene-responsive transcription factor [Actinidia chinensis var. chinensis]	1.26	0.21	29.68	GO:0005634;GO:0003700;GO:0003677	CC:nucleus;MF:transcription factor activity, sequence-specific DNA binding;MF:DNA binding;	------	------	------	------	ENOG411198J	K:Transcription	sp|Q70II3|EF110_ARATH;	Ethylene-responsive transcription factor ERF110 OS=Arabidopsis thaliana OX=3702 GN=ERF110 PE=2 SV=2;	PF00847
TRINITY_DN304_c0_g2	Ethylene-responsive transcription factor [Actinidia chinensis var. chinensis]	1.69	0.515	11.685	GO:0005634;GO:0003700;GO:0003677	CC:nucleus;MF:transcription factor activity, sequence-specific DNA binding;MF:DNA binding;	------	------	------	------	ENOG411198J	K:Transcription	sp|Q70II3|EF110_ARATH;	Ethylene-responsive transcription factor ERF110 OS=Arabidopsis thaliana OX=3702 GN=ERF110 PE=2 SV=2;	PF00847
TRINITY_DN3051_c0_g1	Glutathione S-transferase [Actinidia chinensis var. chinensis]	54.355	19.155	116.875	GO:0005737;GO:0016740;GO:0004364	CC:cytoplasm;MF:transferase activity;MF:glutathione transferase activity;	K00799	GST, gst	map00480	Glutathione metabolism	ENOG410XSIX	O:Posttranslational modification, protein turnover, chaperones	sp|P32110|GSTX6_SOYBN;	Probable glutathione S-transferase OS=Glycine max OX=3847 GN=HSP26-A PE=2 SV=1;	PF02798;PF13417;PF13409;PF00043;PF13410;PF14497;PF17172
TRINITY_DN3052_c0_g1	Lysine histidine transporter-like [Actinidia chinensis var. chinensis]	9.17	1.12	59.685	GO:0003333;GO:0016021;GO:0005886;GO:0015171	BP:amino acid transmembrane transport;CC:integral component of membrane;CC:plasma membrane;MF:amino acid transmembrane transporter activity;	------	------	------	------	COG0814	E:Amino acid transport and metabolism	sp|Q9SX98|LHTL8_ARATH;	Lysine histidine transporter-like 8 OS=Arabidopsis thaliana OX=3702 GN=AATL1 PE=1 SV=1;	PF01490
TRINITY_DN3056_c0_g1	Serine carboxypeptidase-like [Actinidia chinensis var. chinensis]	16.98	5.385	1.585	GO:0051603;GO:0005773;GO:0016021;GO:0004185	BP:proteolysis involved in cellular protein catabolic process;CC:vacuole;CC:integral component of membrane;MF:serine-type carboxypeptidase activity;	K16297	SCPL-II	------	------	COG2939	E:Amino acid transport and metabolism	sp|Q93Y09|SCP45_ARATH;	Serine carboxypeptidase-like 45 OS=Arabidopsis thaliana OX=3702 GN=SCPL45 PE=2 SV=1;	PF00450
TRINITY_DN30600_c0_g2	Lipase [Actinidia chinensis var. chinensis]	0.35	0.085	3.165	GO:0006629	BP:lipid metabolic process;	------	------	------	------	COG3675	S:Function unknown	sp|A0A1S3ZP85|OBL1_TOBAC;	Triacylglycerol lipase OBL1 OS=Nicotiana tabacum OX=4097 GN=OBL1 PE=1 SV=1;	PF01764
TRINITY_DN3060_c0_g1	L-ascorbate oxidase [Actinidia chinensis var. chinensis]	0.285	5.78	40.7	GO:0055072;GO:0006826;GO:0005886;GO:0004322;GO:0005507;GO:0016491	BP:iron ion homeostasis;BP:iron ion transport;CC:plasma membrane;MF:ferroxidase activity;MF:copper ion binding;MF:oxidoreductase activity;	K00423	E1.10.3.3	map00053	Ascorbate and aldarate metabolism	COG2132	K:Transcription	sp|P29162|ASOL_TOBAC;	L-ascorbate oxidase homolog OS=Nicotiana tabacum OX=4097 PE=2 SV=1;	PF07732;PF00394;PF07731
TRINITY_DN30637_c1_g1	Serine/threonine-protein kinase isoform 1 [Actinidia chinensis var. chinensis]	59.215	7.935	70.555	GO:0006468;GO:0035556;GO:0005737;GO:0004674;GO:0004672;GO:0005524	BP:protein phosphorylation;BP:intracellular signal transduction;CC:cytoplasm;MF:protein serine/threonine kinase activity;MF:protein kinase activity;MF:ATP binding;	K08867	WNK, PRKWNK	------	------	------	------	sp|Q9SCU5|WNK5_ARATH;	Probable serine/threonine-protein kinase WNK5 OS=Arabidopsis thaliana OX=3702 GN=WNK5 PE=1 SV=2;	PF00069;PF07714
TRINITY_DN30668_c0_g1	hypothetical protein TEA_016701 [Camellia sinensis var. sinensis]	8.235	6.355	1.68	GO:0048440;GO:0010267;GO:0010492;GO:0030422;GO:0048366;GO:0048544;GO:0009616;GO:0070919;GO:0031047;GO:0016021;GO:0005634;GO:0031380;GO:0003968;GO:0003723	BP:carpel development;BP:production of ta-siRNAs involved in RNA interference;BP:maintenance of shoot apical meristem identity;BP:production of siRNA involved in RNA interference;BP:leaf development;BP:recognition of pollen;BP:virus induced gene silencing;BP:production of siRNA involved in chromatin silencing by small RNA;BP:gene silencing by RNA;CC:integral component of membrane;CC:nucleus;CC:nu…	K11699	RDR, RDRP	------	------	ENOG410XQMQ	S:Function unknown	sp|Q9SG02|RDR6_ARATH;	RNA-dependent RNA polymerase 6 OS=Arabidopsis thaliana OX=3702 GN=RDR6 PE=1 SV=1;	PF05183
TRINITY_DN30673_c0_g2	Intracellular ribonuclease [Actinidia chinensis var. chinensis]	7.82	0.205	7.51	GO:0006401;GO:0016021;GO:0005576;GO:0033897;GO:0004521;GO:0003723	BP:RNA catabolic process;CC:integral component of membrane;CC:extracellular region;MF:ribonuclease T2 activity;MF:endoribonuclease activity;MF:RNA binding;	K01166	RNASET2	------	------	ENOG4111M7G	S:Function unknown	sp|P42815|RNS3_ARATH;	Ribonuclease 3 OS=Arabidopsis thaliana OX=3702 GN=RNS3 PE=2 SV=1;	PF00445
TRINITY_DN30711_c0_g1	Ethylene-responsive transcription factor 1B like [Actinidia chinensis var. chinensis]	0.345	0.065	3.39	GO:0005634;GO:0003700;GO:0003677	CC:nucleus;MF:transcription factor activity, sequence-specific DNA binding;MF:DNA binding;	K14516	ERF1	map04016;map04016	MAPK signaling pathway - plant;	ENOG4111E8T	K:Transcription	sp|A0A3Q7I5Y9|ERFC3_SOLLC;	Ethylene-response factor C3 OS=Solanum lycopersicum OX=4081 GN=ERF.C.3 PE=2 SV=1;	PF00847
TRINITY_DN3076_c0_g2		3.375	0.56	114.14	------	------	------	------	------	------	------	------	------	------	------
TRINITY_DN3085_c0_g1	RecName: Full=S-adenosylmethionine synthase 1;	58.78	59.775	430.13	GO:0006556;GO:0006730;GO:0005737;GO:0004478;GO:0046872;GO:0005524	BP:S-adenosylmethionine biosynthetic process;BP:one-carbon metabolic process;CC:cytoplasm;MF:methionine adenosyltransferase activity;MF:metal ion binding;MF:ATP binding;	K00789	metK	map00270	Cysteine and methionine metabolism	COG0192	H:Coenzyme transport and metabolism	sp|P50301|METK1_ACTCC;	S-adenosylmethionine synthase 1 OS=Actinidia chinensis var. chinensis OX=1590841 GN=SAM1 PE=2 SV=1;	PF02773;PF02772
TRINITY_DN3086_c0_g1	Cellulose synthase-like protein [Actinidia chinensis var. chinensis]	1.07	2.625	9.22	GO:0009833;GO:0030244;GO:0071555;GO:0005794;GO:0016021;GO:0005802;GO:0005886;GO:0016760;GO:0016759	BP:plant-type primary cell wall biogenesis;BP:cellulose biosynthetic process;BP:cell wall organization;CC:Golgi apparatus;CC:integral component of membrane;CC:trans-Golgi network;CC:plasma membrane;MF:cellulose synthas;MF:cellulose synthase activity;	------	------	------	------	ENOG410Y931	S:Function unknown	sp|Q651X6|CSLE6_ORYSJ;	Cellulose synthase-like protein E6 OS=Oryza sativa subsp. japonica OX=39947 GN=CSLE6 PE=2 SV=1;	PF03552
TRINITY_DN3087_c0_g1	Protein NRT1/ PTR FAMILY 6.4 like, partial [Actinidia chinensis var. chinensis]	29.925	3.35	19.48	GO:0010167;GO:0016021;GO:0022857;GO:0015112	BP:response to nitrate;CC:integral component of membrane;MF:transmembrane transporter activity;MF:nitrate transmembrane transporter activity;	K14638	SLC15A3_4, PHT	------	------	COG3104	O:Posttranslational modification, protein turnover, chaperones	sp|Q9LVE0|PTR33_ARATH;	Protein NRT1/ PTR FAMILY 6.4 OS=Arabidopsis thaliana OX=3702 GN=NPF6.4 PE=1 SV=1;	PF00854;PF07690
TRINITY_DN3088_c1_g1	hypothetical protein CEY00_Acc23404 [Actinidia chinensis var. chinensis]	16.605	25.255	123.765	------	------	------	------	------	------	ENOG410Y1Y5	S:Function unknown	sp|Q8GYX2|FLZ14_ARATH;	FCS-Like Zinc finger 14 OS=Arabidopsis thaliana OX=3702 GN=FLZ14 PE=1 SV=1;	PF04570
TRINITY_DN309_c0_g1	Dammarenediol II synthase [Actinidia chinensis var. chinensis]	27.345	4.575	54.925	GO:0016104;GO:0016021;GO:0005811;GO:0000250;GO:0042300	BP:triterpenoid biosynthetic process;CC:integral component of membrane;CC:lipid particle;MF:lanosterol synthase activity;MF:beta-amyrin synthase activity;	K15813	LUP4	map00909	Sesquiterpenoid and triterpenoid biosynthesis	COG1657	I:Lipid transport and metabolism	sp|Q08IT1|DADIS_PANGI;	Dammarenediol II synthase OS=Panax ginseng OX=4054 GN=DDS PE=1 SV=1;	PF13243;PF13249;PF00432
TRINITY_DN309_c1_g1	Dammarenediol II synthase [Actinidia chinensis var. chinensis]	9.265	0.99	15.635	GO:0016104;GO:0016021;GO:0005811;GO:0000250;GO:0042300	BP:triterpenoid biosynthetic process;CC:integral component of membrane;CC:lipid particle;MF:lanosterol synthase activity;MF:beta-amyrin synthase activity;	K15813	LUP4	map00909	Sesquiterpenoid and triterpenoid biosynthesis	COG1657	I:Lipid transport and metabolism	sp|Q08IT1|DADIS_PANGI;	Dammarenediol II synthase OS=Panax ginseng OX=4054 GN=DDS PE=1 SV=1;	------
TRINITY_DN31028_c0_g1	Bifunctional endo-1,4-beta-xylanase [Actinidia chinensis var. chinensis]	0.945	0.47	17.58	GO:0045493;GO:0016021;GO:0016798;GO:0004601	BP:xylan catabolic process;CC:integral component of membrane;MF:hydrolase activity, acting on glycosyl bonds;MF:peroxidase activity;	------	------	------	------	------	------	------	------	------
TRINITY_DN31041_c0_g2	hypothetical protein TEA_009618 [Camellia sinensis var. sinensis]	1.085	7.105	0.89	GO:0016021;GO:0016757	CC:integral component of membrane;MF:transferase activity, transferring glycosyl groups;	K23869	GALS	------	------	ENOG410Z7P2	S:Function unknown	sp|O22807|GALS1_ARATH;	Galactan beta-1,4-galactosyltransferase GALS1 OS=Arabidopsis thaliana OX=3702 GN=GALS1 PE=2 SV=2;	PF01697;PF13704
TRINITY_DN3104_c0_g1	Light-regulated protein [Actinidia chinensis var. chinensis]	39.7	78.2	13.88	GO:0009507	CC:chloroplast;	------	------	------	------	ENOG410YMXP	S:Function unknown	sp|Q03200|LIRP1_ORYSJ;	Light-regulated protein, chloroplastic OS=Oryza sativa subsp. japonica OX=39947 GN=LIR1 PE=1 SV=1;	PF07207
TRINITY_DN31077_c0_g4	putative receptor-like protein kinase At4g00960 isoform X2 [Camellia sinensis]	0.115	0.02	2.59	GO:0006468;GO:0016021;GO:0005886;GO:0004674;GO:0004672;GO:0005524	BP:protein phosphorylation;CC:integral component of membrane;CC:plasma membrane;MF:protein serine/threonine kinase activity;MF:protein kinase activity;MF:ATP binding;	------	------	------	------	COG0515	S:Function unknown	sp|Q8S9L6|CRK29_ARATH;	Cysteine-rich receptor-like protein kinase 29 OS=Arabidopsis thaliana OX=3702 GN=CRK29 PE=2 SV=1;	PF07714;PF00069;PF01657;PF15102
TRINITY_DN31103_c0_g1		1.935	6.35	15.78	------	------	------	------	------	------	------	------	------	------	------
TRINITY_DN3113_c0_g1	Microtubule-associated protein [Actinidia chinensis var. chinensis]	10.77	4.32	50.895	GO:0005874;GO:0008017	CC:microtubule;MF:microtubule binding;	------	------	------	------	ENOG410YDH8	S:Function unknown	sp|Q6NPR6|TORL3_ARATH;	TORTIFOLIA1-like protein 3 OS=Arabidopsis thaliana OX=3702 GN=TOR1L3 PE=2 SV=1;	PF13513;PF13646;PF02985;PF01602
TRINITY_DN3115_c0_g3	hypothetical protein E1A91_A08G008600v1 [Gossypium mustelinum]	0.045	0.615	21.01	GO:0006414;GO:0005840;GO:0003735	BP:translational elongation;CC:ribosome;MF:structural constituent of ribosome;	K02943	RP-LP2, RPLP2	map03010	Ribosome	COG2058	J:Translation, ribosomal structure and biogenesis	sp|Q9LXM8|RLA24_ARATH;	60S acidic ribosomal protein P2-4 OS=Arabidopsis thaliana OX=3702 GN=RPP2D PE=3 SV=1;	PF00428
TRINITY_DN31216_c0_g1	Cytochrome P450 94A2 like [Actinidia chinensis var. chinensis]	0.98	0.705	7.525	GO:0016021;GO:0005506;GO:0016705;GO:0020037	CC:integral component of membrane;MF:iron ion binding;MF:oxidoreductase activity, acting on paired donors, with incorporation or reduction of molecular oxygen;MF:heme binding;	K20769;K13407	CYP94A5;CYP94A1	map00073	Cutin, suberine and wax biosynthesis	COG2124	Q:Secondary metabolites biosynthesis, transport and catabolism	sp|P98188|C94A2_VICSA;	Cytochrome P450 94A2 OS=Vicia sativa OX=3908 GN=CYP94A2 PE=2 SV=1;	PF00067
TRINITY_DN3121_c0_g1	Pathogenesis-related transcriptional activator like [Actinidia chinensis var. chinensis]	0.265	0.04	5.465	GO:0005634;GO:0005739;GO:0003700;GO:0003677	CC:nucleus;CC:mitochondrion;MF:transcription factor activity, sequence-specific DNA binding;MF:DNA binding;	K13433	PTI5	map04626	Plant-pathogen interaction	ENOG410YP8B	K:Transcription	sp|O04681|PTI5_SOLLC;	Pathogenesis-related genes transcriptional activator PTI5 OS=Solanum lycopersicum OX=4081 GN=PTI5 PE=2 SV=1;	PF00847
TRINITY_DN31324_c0_g1		0.085	2.115	4.66	------	------	------	------	------	------	------	------	------	------	------
TRINITY_DN31369_c0_g1	Glucan endo-1,3-beta-glucosidase [Actinidia chinensis var. chinensis]	7.385	2.99	78.215	GO:0005975;GO:0046658;GO:0016021;GO:0004553	BP:carbohydrate metabolic process;CC:anchored component of plasma membrane;CC:integral component of membrane;MF:hydrolase activity, hydrolyzing O-glycosyl compounds;	------	------	------	------	ENOG410YA4N	S:Function unknown	sp|Q9ZQG9|E1314_ARATH;	Glucan endo-1,3-beta-glucosidase 14 OS=Arabidopsis thaliana OX=3702 GN=At2g27500 PE=2 SV=2;	PF00332
TRINITY_DN3136_c0_g1	hypothetical protein CEY00_Acc10900 [Actinidia chinensis var. chinensis]	79.11	7.85	18.1	GO:0006355;GO:0007623	BP:regulation of transcription, DNA-templated;BP:circadian rhythm;	------	------	------	------	ENOG411140C	S:Function unknown	sp|Q9LHH5|LNK3_ARATH;	Protein LNK3 OS=Arabidopsis thaliana OX=3702 GN=LNK3 PE=1 SV=1;	------
TRINITY_DN3140_c0_g1	E3 ubiquitin-protein like [Actinidia chinensis var. chinensis]	100.92	47.6	258.445	GO:0046872;GO:0008270	MF:metal ion binding;MF:zinc ion binding;	K10144	RCHY1, PIRH2	map04120	Ubiquitin mediated proteolysis	ENOG410XXHF	S:Function unknown	sp|Q5JL96|ZFP34_ORYSJ;	Probable E3 ubiquitin-protein ligase RZFP34 OS=Oryza sativa subsp. japonica OX=39947 GN=RZFP34 PE=2 SV=1;	PF14599;PF01155
TRINITY_DN3143_c0_g1	NAC transcription factor [Actinidia chinensis var. chinensis]	25.84	3.565	66.865	GO:0009825;GO:0009835;GO:0010150;GO:0006355;GO:0009793;GO:0009908;GO:0005634;GO:0044212;GO:0003677	BP:multidimensional cell growth;BP:fruit ripening;BP:leaf senescence;BP:regulation of transcription, DNA-templated;BP:embryo development ending in seed dormancy;BP:flower development;CC:nucleus;MF:transcription regulatory region DNA binding;MF:DNA binding;	------	------	------	------	ENOG410YB53	K:Transcription	sp|K4BWV2|NAP1_SOLLC;	NAC domain-containing protein 1 OS=Solanum lycopersicum OX=4081 GN=NAP1 PE=2 SV=1;	PF02365
TRINITY_DN31460_c0_g1	WRKY transcription factor 2 [Actinidia deliciosa]	0.375	0.11	17.745	GO:0005634;GO:0003700;GO:0043565	CC:nucleus;MF:transcription factor activity, sequence-specific DNA binding;MF:sequence-specific DNA binding;	------	------	------	------	ENOG410YHES	K:Transcription	sp|Q6IEK5|WRK76_ORYSI;	WRKY transcription factor WRKY76 OS=Oryza sativa subsp. indica OX=39946 GN=WRKY76 PE=2 SV=1;	PF03106
TRINITY_DN31464_c0_g1	hypothetical protein TEA_029087 [Camellia sinensis var. sinensis]	9.575	1.355	0.115	GO:0003700	MF:transcription factor activity, sequence-specific DNA binding;	------	------	------	------	------	------	------	------	PF00170;PF07716
TRINITY_DN31467_c0_g1	MACPF domain-containing protein [Actinidia chinensis var. chinensis]	1.755	0.93	5.675	------	------	------	------	------	------	ENOG410Y947	S:Function unknown	sp|Q8L612|MACP1_ARATH;	MACPF domain-containing protein At1g14780 OS=Arabidopsis thaliana OX=3702 GN=At1g14780 PE=2 SV=1;	PF01823
TRINITY_DN31501_c0_g2	Leucine-rich repeat receptor-like protein kinase precursor [Actinidia chinensis var. chinensis]	0.14	0.19	6.835	GO:0016021;GO:0005524;GO:0004672	CC:integral component of membrane;MF:ATP binding;MF:protein kinase activity;	------	------	------	------	ENOG410YETX	S:Function unknown	sp|Q9M9C5|Y1680_ARATH;	Probable leucine-rich repeat receptor-like protein kinase At1g68400 OS=Arabidopsis thaliana OX=3702 GN=At1g68400 PE=1 SV=1;	PF07714;PF00069;PF08263;PF13855;PF12799
TRINITY_DN31535_c0_g1		71.885	2.445	1.17	------	------	------	------	------	------	------	------	------	------	------
TRINITY_DN31555_c0_g1	ATP-citrate synthase beta chain protein [Actinidia chinensis var. chinensis]	2.555	3.695	22.58	GO:0046912;GO:0048037	MF:transferase activity, transferring acyl groups, acyl groups converted into alkyl on transfer;MF:cofactor binding;	K01648	ACLY	map00020	Citrate cycle (TCA cycle	COG0074	S:Function unknown	sp|Q9FGX1|ACLB2_ARATH;	ATP-citrate synthase beta chain protein 2 OS=Arabidopsis thaliana OX=3702 GN=ACLB-2 PE=1 SV=1;	PF00285
TRINITY_DN31589_c0_g1	Hemoglobin subunit beta like [Actinidia chinensis var. chinensis]	5.015	2.075	8.96	------	------	------	------	------	------	ENOG4111VMA	S:Function unknown	------	------	PF04601;PF06268
TRINITY_DN31603_c0_g2	Signal recognition particle, SRP54 subunit protein [Actinidia chinensis var. chinensis]	6.545	9.645	1.48	GO:0070208;GO:0006614;GO:0009570;GO:0048500;GO:0003924;GO:0008312;GO:0019904;GO:0005525	BP:protein heterotrimerization;BP:SRP-dependent cotranslational protein targeting to membrane;CC:chloroplast stroma;CC:signal recognition particle;MF:GTPase activity;MF:7S RNA binding;MF:protein domain specific binding;MF:GTP binding;	K03106	SRP54, ffh	map03060	Protein export	COG0541	U:Intracellular trafficking, secretion, and vesicular transport	sp|P37107|SR54C_ARATH;	Signal recognition particle 54 kDa protein, chloroplastic OS=Arabidopsis thaliana OX=3702 GN=FFC PE=1 SV=1;	PF00448;PF02881;PF01656;PF01583;PF02492;PF13207;PF06414;PF10609;PF02374;PF13604;PF13191
TRINITY_DN31646_c0_g1	uncharacterized protein LOC114298597 [Camellia sinensis]	0.11	2.58	0.1	------	------	------	------	------	------	------	------	------	------	------
TRINITY_DN31658_c0_g1	Concanavalin A-like lectin/glucanases superfamily protein [Actinidia chinensis var. chinensis]	0.715	0.17	2.37	GO:0006952;GO:0042742;GO:0002229;GO:0016021;GO:0005886;GO:0030246;GO:0004675;GO:0004672;GO:0005524	BP:defense response;BP:defense response to bacterium;BP:defense response to oomycetes;CC:integral component of membrane;CC:plasma membrane;MF:carbohydrate binding;MF:transmembrane receptor protein serine/threonine kinase activity;MF:protein kinase activity;MF:ATP binding;	------	------	------	------	COG0515	T:Signal transduction mechanisms	sp|Q9M9E0|LRKS1_ARATH;	L-type lectin-domain containing receptor kinase S.1 OS=Arabidopsis thaliana OX=3702 GN=LECRKS1 PE=1 SV=1;	PF00139;PF00069;PF07714;PF17667
TRINITY_DN31667_c0_g1	Protein ssh4 like [Actinidia chinensis var. chinensis]	0.505	0.195	2.345	GO:0016021	CC:integral component of membrane;	------	------	------	------	ENOG4111SSM	S:Function unknown	sp|Q96UB6|SSH4_NEUCR;	Protein ssh4 OS=Neurospora crassa;	PF00622
TRINITY_DN31692_c0_g1	Abscisic stress-ripening protein [Actinidia chinensis var. chinensis]	2.035	0.895	19.33	GO:0009414;GO:0010043;GO:0032991;GO:0005634;GO:0008270;GO:0042802	BP:response to water deprivation;BP:response to zinc ion;CC:macromolecular complex;CC:nucleus;MF:zinc ion binding;MF:identical protein binding;	------	------	------	------	ENOG410Y72U;ENOG410Y72U;ENOG410Y72U;ENOG410Y72U	S:Function unknown;	sp|Q08655|ASR1_SOLLC;	Abscisic stress-ripening protein 1 OS=Solanum lycopersicum OX=4081 GN=ASR1 PE=2 SV=1;	PF02496
TRINITY_DN31754_c0_g2	Exocyst complex component EXO70A1 like [Actinidia chinensis var. chinensis]	0.305	0.125	24.395	GO:0015031;GO:0006887;GO:0000145	BP:protein transport;BP:exocytosis;CC:exocyst;	K07195	EXOC7, EXO70	------	------	ENOG410YIGI	S:Function unknown	sp|Q8VY27|E70H1_ARATH;	Exocyst complex component EXO70H1 OS=Arabidopsis thaliana OX=3702 GN=EXO70H1 PE=1 SV=1;	PF03081
TRINITY_DN3176_c0_g1	Protein EARLY-RESPONSIVE TO DEHYDRATION 7 like [Actinidia chinensis var. chinensis]	9.53	8.44	78.325	GO:0005886	CC:plasma membrane;	K19366	SPG20	map04144	Endocytosis	ENOG410ZEPM	S:Function unknown	sp|O48832|ERD7_ARATH;	Protein EARLY-RESPONSIVE TO DEHYDRATION 7, chloroplastic OS=Arabidopsis thaliana OX=3702 GN=ERD7 PE=1 SV=1;	PF06911
TRINITY_DN31799_c0_g1	Lipid-phosphate phosphatase [Actinidia chinensis var. chinensis]	33.48	9.91	16.455	GO:0003824;GO:0016787	MF:catalytic activity;MF:hydrolase activity;	------	------	------	------	COG0596	S:Function unknown	sp|I6YGS0|EPHA_MYCTU;	Epoxide hydrolase A OS=Mycobacterium tuberculosis;	PF00561;PF12697;PF12146;PF07224
TRINITY_DN3181_c0_g1		18.485	5.5	1.415	------	------	------	------	------	------	------	------	------	------	------
TRINITY_DN31854_c1_g1	CBF [Actinidia arguta]	0.11	0.215	4.05	GO:0005634;GO:0003700;GO:0003677	CC:nucleus;MF:transcription factor activity, sequence-specific DNA binding;MF:DNA binding;	------	------	------	------	ENOG410YK37	K:Transcription	sp|Q9FJ93|DRE1D_ARATH;	Dehydration-responsive element-binding protein 1D OS=Arabidopsis thaliana OX=3702 GN=DREB1D PE=2 SV=1;	PF00847
TRINITY_DN3190_c0_g1	beta-amylase, partial [Actinidia arguta var. arguta]	0.885	1.185	59.715	GO:0000272;GO:0016161;GO:0102229	BP:polysaccharide catabolic process;MF:beta-amylase activity;MF:amylopectin maltohydrolase activity;	K01177	E3.2.1.2	map00500	Starch and sucrose metabolism	ENOG410XRH5;ENOG410XRH5	B:Chromatin structure and dynamics;	sp|O23553|BAM3_ARATH;	Beta-amylase 3, chloroplastic OS=Arabidopsis thaliana OX=3702 GN=BAM3 PE=1 SV=3;	PF01373
TRINITY_DN3195_c0_g1	Acid phosphatase [Actinidia chinensis var. chinensis]	155.83	194.515	59.21	GO:0005634;GO:0016021;GO:0003993;GO:0003677	CC:nucleus;CC:integral component of membrane;MF:acid phosphatase activity;MF:DNA binding;	------	------	------	------	ENOG410Y9AU	S:Function unknown	sp|P27061|PPA1_SOLLC;	Acid phosphatase 1 OS=Solanum lycopersicum OX=4081 GN=APS1 PE=2 SV=1;	PF03767
TRINITY_DN31_c1_g1	Aldo-keto reductase [Actinidia chinensis var. chinensis]	0.165	0.125	6.505	------	------	------	------	------	------	COG0667	E:Amino acid transport and metabolism	sp|Q93ZN2|ALKR4_ARATH;	Probable aldo-keto reductase 4 OS=Arabidopsis thaliana OX=3702 GN=At1g60710 PE=2 SV=1;	PF00248
TRINITY_DN3203_c0_g1	Oxalate--CoA ligase [Actinidia chinensis var. chinensis]	54.135	12.94	151.54	GO:0033611;GO:0010214;GO:0050832;GO:0046686;GO:0010030;GO:0048046;GO:0009570;GO:0016021;GO:0009506;GO:0050203;GO:0003824;GO:0016874	BP:oxalate catabolic process;BP:seed coat development;BP:defense response to fungus;BP:response to cadmium ion;BP:positive regulation of seed germination;CC:apoplast;CC:chloroplast stroma;CC:integral component of membrane;CC:plasmodesma;MF:oxalate-CoA ligase activity;MF:catalytic activity;MF:ligase activity;	K22133	AAE3	map00630	Glyoxylate and dicarboxylate metabolism	COG0318;COG0318	I:Lipid transport and metabolism;	sp|Q9SMT7|4CLLA_ARATH;	Oxalate--CoA ligase OS=Arabidopsis thaliana OX=3702 GN=AAE3 PE=1 SV=1;	PF00501;PF13193
TRINITY_DN32101_c0_g1	Glucan endo-1,3-beta-glucosidase [Actinidia chinensis var. chinensis]	3.39	6.195	1.015	GO:0005975;GO:0046658;GO:0016021;GO:0004553	BP:carbohydrate metabolic process;CC:anchored component of plasma membrane;CC:integral component of membrane;MF:hydrolase activity, hydrolyzing O-glycosyl compounds;	------	------	------	------	ENOG410YE41	G:Carbohydrate transport and metabolism	sp|Q9FGH4|E139_ARATH;	Glucan endo-1,3-beta-glucosidase 9 OS=Arabidopsis thaliana OX=3702 GN=At5g58480 PE=2 SV=1;	PF00332;PF07983
TRINITY_DN32102_c0_g1	Cellulose synthase-like protein [Actinidia chinensis var. chinensis]	102.75	36.6	173.17	GO:0071555;GO:0030244;GO:0016021;GO:0016760	BP:cell wall organization;BP:cellulose biosynthetic process;CC:integral component of membrane;MF:cellulose synthas;	------	------	------	------	COG1215	M:Cell wall/membrane/envelope biogenesis	sp|Q339N5|CSLH1_ORYSJ;	Cellulose synthase-like protein H1 OS=Oryza sativa subsp. japonica OX=39947 GN=CSLH1 PE=2 SV=2;	PF03552
TRINITY_DN32113_c0_g1		0.49	0.255	3.565	------	------	------	------	------	------	------	------	------	------	------
TRINITY_DN32180_c0_g1	Nischarin like [Actinidia chinensis var. chinensis]	0.17	0.47	11.11	GO:0006886;GO:0016192;GO:0005794;GO:0005783;GO:0005525	BP:intracellular protein transport;BP:vesicle-mediated transport;CC:Golgi apparatus;CC:endoplasmic reticulum;MF:GTP binding;	------	------	------	------	ENOG410YVPM	S:Function unknown	------	------	PF14009
TRINITY_DN32225_c0_g1	Gelation factor like [Actinidia chinensis var. chinensis]	2.165	5.765	10.035	GO:0016021	CC:integral component of membrane;	------	------	------	------	ENOG41103FS	S:Function unknown	------	------	------
TRINITY_DN32228_c0_g1	hypothetical protein BHM03_00013190 [Ensete ventricosum]	26.32	5.785	0.99	GO:0018298;GO:0009768;GO:0009416;GO:0009765;GO:0009535;GO:0009941;GO:0009522;GO:0009523;GO:0016021;GO:0010287;GO:0016168	BP:protein-chromophore linkage;BP:photosynthesis, light harvesting in photosystem I;BP:response to light stimulus;BP:photosynthesis, light harvesting;CC:chloroplast thylakoid membrane;CC:chloroplast envelope;CC:photosystem I;CC:photosystem II;CC:integral component of membrane;CC:plastoglobule;MF:chlorophyll binding;	K08912	LHCB1	map00196	Photosynthesis - antenna proteins	ENOG4111DR0;ENOG4111DR0	I:Lipid transport and metabolism;	sp|P12330|CB21_ORYSJ;	Chlorophyll a-b binding protein 1, chloroplastic OS=Oryza sativa subsp. japonica OX=39947 GN=CAB1R PE=2 SV=2;	PF00504
TRINITY_DN32246_c0_g1	aspartic proteinase-like isoform X2 [Camellia sinensis]	3.735	0.565	0.075	GO:0006629;GO:0016021;GO:0004190	BP:lipid metabolic process;CC:integral component of membrane;MF:aspartic-type endopeptidase activity;	K08245	E3.4.23.40	------	------	ENOG410XNV7	O:Posttranslational modification, protein turnover, chaperones	sp|O65390|APA1_ARATH;	Aspartic proteinase A1 OS=Arabidopsis thaliana OX=3702 GN=APA1 PE=1 SV=1;	PF00026;PF14543;PF03489;PF05184
TRINITY_DN32258_c0_g1	Lignin-forming anionic peroxidase [Actinidia chinensis var. chinensis]	0.835	0.17	3.725	GO:0006979;GO:0042744;GO:0005576;GO:0020037;GO:0046872;GO:0004601	BP:response to oxidative stress;BP:hydrogen peroxide catabolic process;CC:extracellular region;MF:heme binding;MF:metal ion binding;MF:peroxidase activity;	K00430	E1.11.1.7	map00940	Phenylpropanoid biosynthesis	ENOG4111S7R	G:Carbohydrate transport and metabolism	sp|P11965|PERX_TOBAC;	Lignin-forming anionic peroxidase OS=Nicotiana tabacum OX=4097 PE=2 SV=1;	PF00141
TRINITY_DN32298_c0_g1	Nuclear pore complex protein [Actinidia chinensis var. chinensis]	6.61	6.7	1.91	GO:0017056	MF:structural constituent of nuclear pore;	K14300	NUP133	map03013	RNA transport	ENOG410ZVJJ	U:Intracellular trafficking, secretion, and vesicular transport	sp|F4IGA5|NU133_ARATH;	Nuclear pore complex protein NUP133 OS=Arabidopsis thaliana OX=3702 GN=NUP133 PE=1 SV=1;	PF03177
TRINITY_DN32386_c0_g1	Protein SMAX1-LIKE like [Actinidia chinensis var. chinensis]	2.21	2.29	0.165	GO:0019538;GO:0006355;GO:1902347;GO:0042393;GO:0005524	BP:protein metabolic process;BP:regulation of transcription, DNA-templated;BP:response to strigolactone;MF:histone binding;MF:ATP binding;	------	------	------	------	COG0542	S:Function unknown	sp|O80875|SMXL7_ARATH;	Protein SMAX1-LIKE 7 OS=Arabidopsis thaliana OX=3702 GN=SMXL7 PE=1 SV=1;	PF07724
TRINITY_DN3242_c0_g1		0.22	0.155	16.375	------	------	------	------	------	------	------	------	------	------	------
TRINITY_DN3256_c1_g1	Thaumatin-like protein [Actinidia chinensis var. chinensis]	8.605	4.995	0.38	GO:0016021	CC:integral component of membrane;	------	------	------	------	ENOG410YD5Y	S:Function unknown	sp|A0A1P8B554|THLP1_ARATH;	Thaumatin-like protein 1 OS=Arabidopsis thaliana OX=3702 GN=TLP1 PE=2 SV=1;	PF00314
TRINITY_DN32582_c0_g1	GATA transcription factor [Actinidia chinensis var. chinensis]	2.285	6.875	23.38	GO:0007623;GO:0030154;GO:0009845;GO:0045893;GO:0005634;GO:0043565;GO:0044212;GO:0008270	BP:circadian rhythm;BP:cell differentiation;BP:seed germination;BP:positive regulation of transcription, DNA-templated;CC:nucleus;MF:sequence-specific DNA binding;MF:transcription regulatory region DNA binding;MF:zinc ion binding;	------	------	------	------	COG5641	K:Transcription	sp|Q9SV30|GATA8_ARATH;	GATA transcription factor 8 OS=Arabidopsis thaliana OX=3702 GN=GATA8 PE=2 SV=1;	PF00320;PF15238
TRINITY_DN32650_c0_g1	NDR1/HIN1-like protein [Actinidia chinensis var. chinensis]	13.905	0.77	0.355	GO:0000160;GO:0046658;GO:0016021;GO:0005634;GO:0009506	BP:phosphorelay signal transduction system;CC:anchored component of plasma membrane;CC:integral component of membrane;CC:nucleus;CC:plasmodesma;	------	------	------	------	ENOG410YH2V	S:Function unknown	sp|Q9SRN0|NHL1_ARATH;	NDR1/HIN1-like protein 1 OS=Arabidopsis thaliana OX=3702 GN=NHL1 PE=2 SV=1;	------
TRINITY_DN3266_c0_g1	Gamma-glutamyltranspeptidase [Actinidia chinensis var. chinensis]	79.675	79.735	27.235	GO:0006751;GO:0016021;GO:0036374	BP:glutathione catabolic process;CC:integral component of membrane;MF:glutathione hydrolase activity;	K18592	GGT1_5, CD224	map00460;map00460;map00460;map00460	Cyanoamino acid metabolism;	COG0405	E:Amino acid transport and metabolism	sp|Q9M0G0|GAGT3_ARATH;	Glutathione hydrolase 3 OS=Arabidopsis thaliana OX=3702 GN=GGT3 PE=2 SV=1;	PF01019
TRINITY_DN32685_c0_g1	hypothetical protein CEY00_Acc09584 [Actinidia chinensis var. chinensis]	1.44	1.76	9.1	GO:0016021	CC:integral component of membrane;	------	------	------	------	ENOG410ZASQ	S:Function unknown	------	------	------
TRINITY_DN3275_c0_g1	Chlorophyll a-b binding protein like [Actinidia chinensis var. chinensis]	851.675	1145.09	80.105	GO:0018298;GO:0009765;GO:0009535;GO:0009522;GO:0009523;GO:0016021;GO:0016168;GO:0016491	BP:protein-chromophore linkage;BP:photosynthesis, light harvesting;CC:chloroplast thylakoid membrane;CC:photosystem I;CC:photosystem II;CC:integral component of membrane;MF:chlorophyll binding;MF:oxidoreductase activity;	K08912	LHCB1	map00196	Photosynthesis - antenna proteins	ENOG410ZHBU	J:Translation, ribosomal structure and biogenesis	sp|P27495|CB24_TOBAC;	Chlorophyll a-b binding protein 40, chloroplastic OS=Nicotiana tabacum OX=4097 GN=CAB40 PE=2 SV=1;	PF00504
TRINITY_DN3275_c1_g1	Chlorophyll a-b binding protein 40precursor [Actinidia chinensis var. chinensis]	120.35	27.615	4.03	GO:0018298;GO:0009768;GO:0009416;GO:0009765;GO:0009535;GO:0009941;GO:0009522;GO:0009523;GO:0016021;GO:0010287;GO:0016168	BP:protein-chromophore linkage;BP:photosynthesis, light harvesting in photosystem I;BP:response to light stimulus;BP:photosynthesis, light harvesting;CC:chloroplast thylakoid membrane;CC:chloroplast envelope;CC:photosystem I;CC:photosystem II;CC:integral component of membrane;CC:plastoglobule;MF:chlorophyll binding;	K08912	LHCB1	map00196	Photosynthesis - antenna proteins	ENOG410ZHBU	L:Replication, recombination and repair	sp|P08221|CB21_CUCSA;	Chlorophyll a-b binding protein of LHCII type I, chloroplastic;	PF00504
TRINITY_DN32761_c0_g1	Potassium transporter like [Actinidia chinensis var. chinensis]	1.505	6.6	2.28	GO:0016021;GO:0005886;GO:0015079	CC:integral component of membrane;CC:plasma membrane;MF:potassium ion transmembrane transporter activity;	K03549	kup	------	------	COG3158	P:Inorganic ion transport and metabolism	sp|Q5Z6K9|HAK24_ORYSJ;	Potassium transporter 24 OS=Oryza sativa subsp. japonica OX=39947 GN=HAK24 PE=3 SV=1;	PF02705
TRINITY_DN32857_c0_g1	predicted protein [Hordeum vulgare subsp. vulgare]	0.205	0.01	6.49	GO:0006414;GO:0006412;GO:0006396;GO:0004000;GO:0003924;GO:0003746;GO:0005525	BP:translational elongation;BP:translation;BP:RNA processing;MF:adenosine deaminase activity;MF:GTPase activity;MF:translation elongation factor activity;MF:GTP binding;	K03231	EEF1A	map03013	RNA transport	------	------	sp|P14864|EF1A2_MUCCL;	Elongation factor 1-alpha OS=Mucor circinelloides f. lusitanicus OX=29924 GN=TEF-2 PE=3 SV=1;	PF00009;PF03143;PF03144;PF01926
TRINITY_DN32872_c0_g1	Metallothiol transferase [Actinidia chinensis var. chinensis]	9.305	0.055	0	GO:0016740;GO:0046872;GO:0004462	MF:transferase activity;MF:metal ion binding;MF:lactoylglutathione lyase activity;	------	------	------	------	ENOG410XUYC	S:Function unknown	------	------	PF00903;PF12681;PF13669
TRINITY_DN3288_c0_g1	hypothetical protein CEY00_Acc27211 [Actinidia chinensis var. chinensis]	63.89	2.93	72.415	GO:0102805;GO:0046872;GO:0102803;GO:0051213;GO:0016491	MF:codeine O-demethylase activity;MF:metal ion binding;MF:thebane O-demethylase activity;MF:dioxygenase activity;MF:oxidoreductase activity;	------	------	------	------	COG3491	S:Function unknown	sp|Q39224|SRG1_ARATH;	Protein SRG1 OS=Arabidopsis thaliana OX=3702 GN=SRG1 PE=2 SV=1;	PF14226;PF03171
TRINITY_DN3291_c0_g1	Von Willebrand factor, type A protein [Actinidia chinensis var. chinensis]	9.77	18.465	43.03	GO:0046872	MF:metal ion binding;	------	------	------	------	COG2304	S:Function unknown	sp|Q9LTA6|WAV3_ARATH;	E3 ubiquitin-protein ligase WAV3 OS=Arabidopsis thaliana OX=3702 GN=WAV3 PE=1 SV=1;	PF13519;PF00092;PF17123;PF13768;PF13639;PF00097;PF13923;PF12678
TRINITY_DN32961_c1_g2	Kelch-like protein [Actinidia chinensis var. chinensis]	2.38	0.495	0.09	------	------	------	------	------	------	ENOG4110X8D	K:Transcription	------	------	PF01344;PF13964;PF07646;PF13418;PF13415
TRINITY_DN32987_c0_g4		3.27	0.895	0.3	------	------	------	------	------	------	------	------	------	------	------
TRINITY_DN32_c0_g1	F-box protein [Actinidia chinensis var. chinensis]	13.255	18.83	43.56	------	------	------	------	------	------	ENOG410ZNMR	S:Function unknown	sp|Q9S9X4|FBL8_ARATH;	Putative F-box/LRR-repeat protein 8 OS=Arabidopsis thaliana OX=3702 GN=FBL8 PE=4 SV=1;	PF12937;PF18511;PF00646
TRINITY_DN3301_c0_g1	Trihelix transcription factor [Actinidia chinensis var. chinensis]	15.555	14.19	165.36	------	------	------	------	------	------	ENOG410YFKW	T:Signal transduction mechanisms	------	------	------
TRINITY_DN33083_c0_g2	Serine carboxypeptidase-like [Actinidia chinensis var. chinensis]	2.175	0.045	0	GO:0051603;GO:0005773;GO:0016021;GO:0004185	BP:proteolysis involved in cellular protein catabolic process;CC:vacuole;CC:integral component of membrane;MF:serine-type carboxypeptidase activity;	K16297	SCPL-II	------	------	COG2939	E:Amino acid transport and metabolism	sp|O04084|SCP31_ARATH;	Serine carboxypeptidase-like 31 OS=Arabidopsis thaliana OX=3702 GN=SCPL31 PE=2 SV=2;	PF00450
TRINITY_DN330_c0_g1	Transcription factor KAN2 [Actinidia chinensis var. chinensis]	15.88	46.525	9.78	GO:0006355;GO:0005634;GO:0044212;GO:0003677	BP:regulation of transcription, DNA-templated;CC:nucleus;MF:transcription regulatory region DNA binding;MF:DNA binding;	------	------	------	------	ENOG410YB3T	K:Transcription	sp|Q9C616|KAN2_ARATH;	Probable transcription factor KAN2 OS=Arabidopsis thaliana OX=3702 GN=KAN2 PE=2 SV=1;	PF00249
TRINITY_DN3316_c0_g1	Linoleate 13S-lipoxygenase [Actinidia chinensis var. chinensis]	6.34	2.965	13.42	GO:0009695;GO:0031408;GO:0034440;GO:0046872;GO:0016702	BP:jasmonic acid biosynthetic process;BP:oxylipin biosynthetic process;BP:lipid oxidation;MF:metal ion binding;MF:oxidoreductase activity, acting on single donors with incorporation of molecular oxygen, incorporation of two atoms of oxygen;	K00454	LOX2S	map00591;map00591	Linoleic acid metabolism;	ENOG410YN4N	S:Function unknown	sp|O24371|LOX31_SOLTU;	Linoleate 13S-lipoxygenase 3-1, chloroplastic OS=Solanum tuberosum OX=4113 GN=LOX3.1 PE=1 SV=1;	PF00305;PF01477
TRINITY_DN33172_c0_g4	Sucrose transport protein [Actinidia chinensis var. chinensis]	99.39	5.955	0.57	GO:0005773;GO:0016020;GO:0005887;GO:0005886;GO:0008506;GO:0008515	CC:vacuole;CC:membrane;CC:integral component of plasma membrane;CC:plasma membrane;MF:sucros;MF:sucrose transmembrane transporter activity;	K15378	SLC45A1_2_4	------	------	ENOG410XPTR	U:Intracellular trafficking, secretion, and vesicular transport	sp|Q03411|SUT_SPIOL;	Sucrose transport protein OS=Spinacia oleracea OX=3562 PE=2 SV=1;	PF13347
TRINITY_DN33268_c0_g1	GDP-fucose protein O-fucosyltransferase protein [Actinidia chinensis var. chinensis]	3.43	2.325	14.71	GO:0006004;GO:0016021;GO:0016757	BP:fucose metabolic process;CC:integral component of membrane;MF:transferase activity, transferring glycosyl groups;	------	------	------	------	ENOG41101M4	S:Function unknown	sp|F4HYR4|OFT15_ARATH;	O-fucosyltransferase 15 OS=Arabidopsis thaliana OX=3702 GN=OFUT15 PE=2 SV=1;	PF10250
TRINITY_DN3328_c0_g1	Subtilisin-like protease [Actinidia chinensis var. chinensis]	39.855	48.44	3.685	GO:0004252	MF:serine-type endopeptidase activity;	------	------	------	------	COG1404	O:Posttranslational modification, protein turnover, chaperones	sp|O49607|SBT16_ARATH;	Subtilisin-like protease SBT1.6 OS=Arabidopsis thaliana OX=3702 GN=SBT1.6 PE=2 SV=1;	PF00082;PF17766;PF02225;PF05922
TRINITY_DN3329_c0_g2	hypothetical protein CEY00_Acc04093 [Actinidia chinensis var. chinensis]	28.095	7.59	12.545	GO:0016021;GO:0003968	CC:integral component of membrane;MF:RNA-directed RNA polymerase activity;	------	------	------	------	ENOG4111C70	S:Function unknown	------	------	------
[truncated: 922 more rows]
