# Supplementary material for: De Novo Assembly of a Sarcocarp Transcriptome Set Identifies AaMYB1 as a Regulator of Anthocyanin Biosynthesis in Actinidia arguta var. purpurea
Source: Int J Mol Sci. 2022 Oct 11;23(20):12120. doi: 10.3390/ijms232012120 (PMC9603036; doi:10.3390/ijms232012120)
Supplement: Supplementary file 1 [file ijms-23-12120-s001.zip › Table S4 KEGG classification statistics.xls]

## Sheet: KEGG classification statistics
First Category	Second Category	pathway ID	Description	numbers
Metabolism	Amino acid metabolism	map00260	Glycine, serine and threonine metabolism	4
Metabolism	Amino acid metabolism	map00250	Alanine, aspartate and glutamate metabolism	2
Metabolism	Lipid metabolism	map00061	Fatty acid biosynthesis	1
Metabolism	Lipid metabolism	map00062	Fatty acid elongation	2
Metabolism	Biosynthesis of other secondary metabolites	map00254	Aflatoxin biosynthesis	1
Metabolism	Metabolism of other amino acids	map00410	beta-Alanine metabolism	3
Metabolism	Carbohydrate metabolism	map00650	Butanoate metabolism	1
Metabolism	Energy metabolism	map00196	Photosynthesis - antenna proteins	12
Metabolism	Metabolism of cofactors and vitamins	map00860	Porphyrin and chlorophyll metabolism	7
Metabolism	Energy metabolism	map00710	Carbon fixation in photosynthetic organisms	1
Metabolism	Biosynthesis of other secondary metabolites	map00942	Anthocyanin biosynthesis	1
Metabolism	Biosynthesis of other secondary metabolites	map00941	Flavonoid biosynthesis	20
Metabolism	Biosynthesis of other secondary metabolites	map00940	Phenylpropanoid biosynthesis	25
Metabolism	Biosynthesis of other secondary metabolites	map00945	Stilbenoid, diarylheptanoid and gingerol biosynthesis	7
Metabolism	Biosynthesis of other secondary metabolites	map00944	Flavone and flavonol biosynthesis	4
Metabolism	Amino acid metabolism	map00300	Lysine biosynthesis	1
Metabolism	Lipid metabolism	map00073	Cutin, suberine and wax biosynthesis	2
Metabolism	Lipid metabolism	map00072	Synthesis and degradation of ketone bodies	1
Metabolism	Amino acid metabolism	map00380	Tryptophan metabolism	9
Metabolism	Metabolism of other amino acids	map00460	Cyanoamino acid metabolism	5
Metabolism	Amino acid metabolism	map00290	Valine, leucine and isoleucine biosynthesis	1
Metabolism	Amino acid metabolism	map00270	Cysteine and methionine metabolism	14
Metabolism	Carbohydrate metabolism	map00040	Pentose and glucuronate interconversions	11
Metabolism	Metabolism of cofactors and vitamins	map00670	One carbon pool by folate	1
Metabolism	Metabolism of cofactors and vitamins	map00770	Pantothenate and CoA biosynthesis	2
Metabolism	Biosynthesis of other secondary metabolites	map00960	Tropane, piperidine and pyridine alkaloid biosynthesis	4
Metabolism	Metabolism of cofactors and vitamins	map00790	Folate biosynthesis	2
Metabolism	Biosynthesis of other secondary metabolites	map00966	Glucosinolate biosynthesis	2
Metabolism	Lipid metabolism	map00565	Ether lipid metabolism	2
Metabolism	Lipid metabolism	map00564	Glycerophospholipid metabolism	7
Metabolism	Lipid metabolism	map00561	Glycerolipid metabolism	6
Metabolism	Carbohydrate metabolism	map00562	Inositol phosphate metabolism	5
Metabolism	Carbohydrate metabolism	map00051	Fructose and mannose metabolism	3
Metabolism	Carbohydrate metabolism	map00053	Ascorbate and aldarate metabolism	7
Metabolism	Carbohydrate metabolism	map00052	Galactose metabolism	9
Metabolism	Amino acid metabolism	map00280	Valine, leucine and isoleucine degradation	2
Metabolism	Metabolism of cofactors and vitamins	map00760	Nicotinate and nicotinamide metabolism	1
Metabolism	Lipid metabolism	map00600	Sphingolipid metabolism	1
Metabolism	Glycan biosynthesis and metabolism	map00601	Glycosphingolipid biosynthesis - lacto and neolacto series	1
Metabolism	Glycan biosynthesis and metabolism	map00603	Glycosphingolipid biosynthesis - globo and isoglobo series	2
Metabolism	Energy metabolism	map00910	Nitrogen metabolism	3
Metabolism	Metabolism of other amino acids	map00440	Phosphonate and phosphinate metabolism	1
Metabolism	Amino acid metabolism	map00360	Phenylalanine metabolism	5
Metabolism	Lipid metabolism	map00591	Linoleic acid metabolism	3
Metabolism	Metabolism of terpenoids and polyketides	map00905	Brassinosteroid biosynthesis	2
Metabolism	Glycan biosynthesis and metabolism	map00511	Other glycan degradation	1
Metabolism	Glycan biosynthesis and metabolism	map00513	Various types of N-glycan biosynthesis	1
Metabolism	Glycan biosynthesis and metabolism	map00514	Other types of O-glycan biosynthesis	1
Metabolism	Amino acid metabolism	map00350	Tyrosine metabolism	4
Metabolism	Lipid metabolism	map00100	Steroid biosynthesis	1
Metabolism	Carbohydrate metabolism	map00020	Citrate cycle (TCA cycle)	2
Metabolism	Metabolism of cofactors and vitamins	map00750	Vitamin B6 metabolism	1
Metabolism	Metabolism of other amino acids	map00450	Selenocompound metabolism	1
Metabolism	Metabolism of terpenoids and polyketides	map00909	Sesquiterpenoid and triterpenoid biosynthesis	2
Metabolism	Metabolism of terpenoids and polyketides	map00908	Zeatin biosynthesis	2
Metabolism	Lipid metabolism	map00590	Arachidonic acid metabolism	1
Metabolism	Metabolism of terpenoids and polyketides	map00906	Carotenoid biosynthesis	2
Metabolism	Lipid metabolism	map00592	alpha-Linolenic acid metabolism	3
Metabolism	Metabolism of terpenoids and polyketides	map00904	Diterpenoid biosynthesis	6
Metabolism	Metabolism of terpenoids and polyketides	map00902	Monoterpenoid biosynthesis	1
Metabolism	Metabolism of terpenoids and polyketides	map00900	Terpenoid backbone biosynthesis	5
Metabolism	Energy metabolism	map00190	Oxidative phosphorylation	3
Metabolism	Amino acid metabolism	map00220	Arginine biosynthesis	2
Metabolism	Metabolism of cofactors and vitamins	map00130	Ubiquinone and other terpenoid-quinone biosynthesis	6
Metabolism	Carbohydrate metabolism	map00500	Starch and sucrose metabolism	16
Metabolism	Energy metabolism	map00195	Photosynthesis	7
Metabolism	Carbohydrate metabolism	map00030	Pentose phosphate pathway	1
Metabolism	Metabolism of cofactors and vitamins	map00740	Riboflavin metabolism	1
Metabolism	Carbohydrate metabolism	map00620	Pyruvate metabolism	3
Metabolism	Nucleotide metabolism	map00230	Purine metabolism	6
Metabolism	Amino acid metabolism	map00330	Arginine and proline metabolism	6
Metabolism	Carbohydrate metabolism	map00630	Glyoxylate and dicarboxylate metabolism	9
Metabolism	Energy metabolism	map00920	Sulfur metabolism	2
Metabolism	Metabolism of other amino acids	map00430	Taurine and hypotaurine metabolism	3
Metabolism	Metabolism of cofactors and vitamins	map00730	Thiamine metabolism	3
Metabolism	Metabolism of other amino acids	map00480	Glutathione metabolism	13
Metabolism	Carbohydrate metabolism	map00520	Amino sugar and nucleotide sugar metabolism	15
Metabolism	Nucleotide metabolism	map00240	Pyrimidine metabolism	1
Metabolism	Carbohydrate metabolism	map00010	Glycolysis / Gluconeogenesis	4
Metabolism	Amino acid metabolism	map00400	Phenylalanine, tyrosine and tryptophan biosynthesis	4
Metabolism	Carbohydrate metabolism	map00640	Propanoate metabolism	1
Metabolism	Biosynthesis of other secondary metabolites	map00950	Isoquinoline alkaloid biosynthesis	4
Genetic Information Processing	Folding, sorting and degradation	map04130	SNARE interactions in vesicular transport	1
Genetic Information Processing	Transcription	map03040	Spliceosome	4
Genetic Information Processing	Folding, sorting and degradation	map03060	Protein export	2
Genetic Information Processing	Replication and repair	map03410	Base excision repair	1
Genetic Information Processing	Folding, sorting and degradation	map04120	Ubiquitin mediated proteolysis	2
Genetic Information Processing	Translation	map03010	Ribosome	2
Genetic Information Processing	Translation	map03013	RNA transport	7
Genetic Information Processing	Translation	map03015	mRNA surveillance pathway	4
Genetic Information Processing	Folding, sorting and degradation	map03018	RNA degradation	6
Genetic Information Processing	Translation	map03008	Ribosome biogenesis in eukaryotes	1
Genetic Information Processing	Folding, sorting and degradation	map04141	Protein processing in endoplasmic reticulum	16
Genetic Information Processing	Replication and repair	map03440	Homologous recombination	2
Environmental Information Processing	Signal transduction	map04016	MAPK signaling pathway - plant	30
Environmental Information Processing	Signal transduction	map04070	Phosphatidylinositol signaling system	6
Environmental Information Processing	Membrane transport	map02010	ABC transporters	5
Environmental Information Processing	Signal transduction	map04075	Plant hormone signal transduction	51
Cellular Processes	Transport and catabolism	map04136	Autophagy - other	1
Cellular Processes	Transport and catabolism	map04146	Peroxisome	7
Cellular Processes	Transport and catabolism	map04145	Phagosome	3
Cellular Processes	Transport and catabolism	map04144	Endocytosis	6
Organismal Systems	Environmental adaptation	map04626	Plant-pathogen interaction	25
Organismal Systems	Environmental adaptation	map04712	Circadian rhythm - plant	10
