# Supplementary material for: De Novo Assembly of a Sarcocarp Transcriptome Set Identifies AaMYB1 as a Regulator of Anthocyanin Biosynthesis in Actinidia arguta var. purpurea
Source: Int J Mol Sci. 2022 Oct 11;23(20):12120. doi: 10.3390/ijms232012120 (PMC9603036; doi:10.3390/ijms232012120)
Supplement: Supplementary file 1 [file ijms-23-12120-s001.zip › Table S5 40 DEGs.xls]

## Sheet: 40 DEGs
Gene_id	NR description	Initial stage AVG	Middle stage AVG	Last stage AVG	GO_id	GO_term	KO_id	KO_name	Pathway_id	Pathway_definition	COG_id	COG_Functional Categories	Swiss-Prot_hit-name	Swiss-Prot_description	Pfam_id
TRINITY_DN11534_c0_g1	Peroxidase [Actinidia chinensis var. chinensis]	37.625	44.43	5.385	GO:0009809;GO:0006979;GO:0042744;GO:0010228;GO:0005829;GO:0009505;GO:0005576;GO:0020037;GO:0046872;GO:0004601	BP:lignin biosynthetic process;BP:response to oxidative stress;BP:hydrogen peroxide catabolic process;BP:vegetative to reproductive phase transition of meristem;CC:cytosol;CC:plant-type cell wall;CC:extracellular region;MF:heme binding;MF:metal ion binding;MF:peroxidase activity;	K00430	E1.11.1.7	map00940	Phenylpropanoid biosynthesis	ENOG410YF4C	G:Carbohydrate transport and metabolism	sp|Q9SJZ2|PER17_ARATH;	Peroxidase 17 OS=Arabidopsis thaliana OX=3702 GN=PER17 PE=2 SV=1;	PF00141
TRINITY_DN12112_c0_g1	Flavonoid 3',5'-hydroxylase [Actinidia chinensis var. chinensis]	0.06	0.51	9.06	GO:0016021;GO:0005506;GO:0016705;GO:0004497;GO:0020037	CC:integral component of membrane;MF:iron ion binding;MF:oxidoreductase activity, acting on paired donors, with incorporation or reduction of molecular oxygen;MF:monooxygenase activity;MF:heme binding;	K13083	CYP75A	map00941;map00941	Flavonoid biosynthesis;	COG2124	S:Function unknown	sp|P48418|C75A1_PETHY;	Flavonoid 3',5'-hydroxylase 1 OS=Petunia hybrida OX=4102 GN=CYP75A1 PE=1 SV=1;	PF00067
TRINITY_DN12274_c0_g1	Chalcone synthase [Actinidia chinensis var. chinensis]	6.355	118.45	225.215	GO:0009058;GO:0009813;GO:0016210;GO:0016747	BP:biosynthetic process;BP:flavonoid biosynthetic process;MF:naringenin-chalcone synthase activity;MF:transferase activity, transferring acyl groups other than amino-acyl groups;	K00660	CHS	map04712;map04712	Circadian rhythm - plant;	COG3424	Q:Secondary metabolites biosynthesis, transport and catabolism	sp|P48387|CHS2_CAMSI;	Chalcone synthase 2 OS=Camellia sinensis OX=4442 GN=CHS2 PE=2 SV=1;	PF00195
TRINITY_DN1270_c0_g1	chalcone synthase [Actinidia chinensis]	3.405	73.76	154.76	GO:0009058;GO:0016747	BP:biosynthetic process;MF:transferase activity, transferring acyl groups other than amino-acyl groups;	K00660	CHS	map04712;map04712	Circadian rhythm - plant;	------	------	sp|Q8RVK9|CHS_CANSA;	Naringenin-chalcone synthase OS=Cannabis sativa OX=3483 GN=CHS PE=1 SV=1;	PF00195;PF02797;PF08545;PF08392
TRINITY_DN13867_c0_g1	Peroxidase [Actinidia chinensis var. chinensis]	7.125	3.435	0.13	GO:0006979;GO:0042744;GO:0005576;GO:0020037;GO:0046872;GO:0004601	BP:response to oxidative stress;BP:hydrogen peroxide catabolic process;CC:extracellular region;MF:heme binding;MF:metal ion binding;MF:peroxidase activity;	K00430	E1.11.1.7	map00940	Phenylpropanoid biosynthesis	ENOG410YC4V	G:Carbohydrate transport and metabolism	sp|Q42517|PERN_ARMRU;	Peroxidase N OS=Armoracia rusticana OX=3704 GN=HRPN PE=2 SV=1;	PF00141
TRINITY_DN17349_c0_g1	Flavonol synthase/flavanone 3-hydroxylase [Actinidia chinensis var. chinensis]	1.08	6.65	33.425	GO:0046872;GO:0016491	MF:metal ion binding;MF:oxidoreductase activity;	K05278	FLS	map00941	Flavonoid biosynthesis	COG3491	S:Function unknown	sp|Q07512|FLS_PETHY;	Flavonol synthase/flavanone 3-hydroxylase OS=Petunia hybrida OX=4102 GN=FL PE=2 SV=1;	PF03171;PF14226
TRINITY_DN1754_c0_g1	Caffeoyl-CoA O-methyltransferase [Actinidia chinensis var. chinensis]	34.945	6.545	14.235	GO:0032259;GO:0009809;GO:0008757;GO:0008171;GO:0042409;GO:0046872	BP:methylation;BP:lignin biosynthetic process;MF:S-adenosylmethionine-dependent methyltransferase activity;MF:O-methyltransferase activity;MF:caffeoyl-CoA O-methyltransferase activity;MF:metal ion binding;	K00588	E2.1.1.104	map00941;map00941;map00941	Flavonoid biosynthesis;	COG4122	S:Function unknown	sp|Q43095|CAMT_POPTM;	Caffeoyl-CoA O-methyltransferase OS=Populus tremuloides OX=3693 PE=2 SV=1;	PF01596;PF13578
TRINITY_DN18504_c0_g1	Mannitol dehydrogenase [Actinidia chinensis var. chinensis]	7.035	1.105	3.3	GO:0016021;GO:0052747;GO:0008270;GO:0045551;GO:0016491	CC:integral component of membrane;MF:sinapyl alcohol dehydrogenase activity;MF:zinc ion binding;MF:cinnamyl-alcohol dehydrogenase activity;MF:oxidoreductase activity;	K23232;K00083	10HGO;CAD	map00940;map00940	Phenylpropanoid biosynthesis;	COG1064	C:Energy production and conversion	sp|Q9ZRF1|MTDH_FRAAN;	Probable mannitol dehydrogenase OS=Fragaria ananassa OX=3747 GN=CAD PE=2 SV=1;	PF08240;PF00107;PF02826
TRINITY_DN19672_c0_g1	Anthocyanidin 3-O-glucosyltransferase [Actinidia chinensis var. chinensis]	0.335	0.245	4.77	GO:0016758	MF:transferase activity, transferring hexosyl groups;	K12356	UGT72E	map00940	Phenylpropanoid biosynthesis	COG1819	S:Function unknown	sp|Q40287|UFOG5_MANES;	Anthocyanidin 3-O-glucosyltransferase 5 OS=Manihot esculenta OX=3983 GN=GT5 PE=2 SV=1;	PF00201
TRINITY_DN21022_c0_g1	Vinorine synthase [Actinidia chinensis var. chinensis]	9.66	2.275	0.555	GO:0016747	MF:transferase activity, transferring acyl groups other than amino-acyl groups;	K13065	E2.3.1.133, HCT	map00941;map00941;map00941	Flavonoid biosynthesis;	ENOG4111CPX	S:Function unknown	sp|A0A2P1GIW7|SAT_CATRO;	Stemmadenine O-acetyltransferase OS=Catharanthus roseus OX=4058 GN=SAT PE=1 SV=1;	PF02458
TRINITY_DN2124_c0_g1	Beta-glucosidase [Actinidia chinensis var. chinensis]	16.885	12.255	2.62	GO:0005975;GO:0030245;GO:0102483;GO:0008422	BP:carbohydrate metabolic process;BP:cellulose catabolic process;MF:scopolin beta-glucosidase activity;MF:beta-glucosidase activity;	K01188	E3.2.1.21	map00460;map00460;map00460	Cyanoamino acid metabolism;	COG2723	S:Function unknown	sp|Q9FIW4|BGL42_ARATH;	Beta-glucosidase 42 OS=Arabidopsis thaliana OX=3702 GN=BGLU42 PE=2 SV=1;	PF00232;PF00150
TRINITY_DN21962_c0_g2	flavanone 3-hydroxylase [Actinidia chinensis]	20.77	119.275	404.385	GO:0046872;GO:0045486;GO:0051213;GO:0016491	MF:metal ion binding;MF:naringenin 3-dioxygenase activity;MF:dioxygenase activity;MF:oxidoreductase activity;	K00475	F3H	map00941	Flavonoid biosynthesis	COG3491	S:Function unknown	sp|Q07353|FL3H_PETHY;	Naringenin,2-oxoglutarate 3-dioxygenase;	PF03171;PF14226
TRINITY_DN2348_c0_g1	Peroxidase [Actinidia chinensis var. chinensis]	2463.36	2112.07	413.935	GO:0006979;GO:0042744;GO:0005576;GO:0009505;GO:0009506;GO:0020037;GO:0046872;GO:0004601	BP:response to oxidative stress;BP:hydrogen peroxide catabolic process;CC:extracellular region;CC:plant-type cell wall;CC:plasmodesma;MF:heme binding;MF:metal ion binding;MF:peroxidase activity;	K00430	E1.11.1.7	map00940	Phenylpropanoid biosynthesis	ENOG4111GTW	G:Carbohydrate transport and metabolism	sp|Q9SB81|PER42_ARATH;	Peroxidase 42 OS=Arabidopsis thaliana OX=3702 GN=PER42 PE=1 SV=2;	PF00141
TRINITY_DN2703_c0_g1	Chalcone synthase [Actinidia chinensis var. chinensis]	2.465	2.99	38.175	GO:0009058;GO:0016210;GO:0016747	BP:biosynthetic process;MF:naringenin-chalcone synthase activity;MF:transferase activity, transferring acyl groups other than amino-acyl groups;	K00660	CHS	map04712;map04712	Circadian rhythm - plant;	------	------	sp|P48386|CHS1_CAMSI;	Chalcone synthase 1 OS=Camellia sinensis OX=4442 GN=CHS1 PE=2 SV=1;	PF00195;PF02797;PF08392;PF08545
TRINITY_DN2703_c1_g1	Chalcone synthase [Actinidia chinensis var. chinensis]	0.9	11.04	27.94	GO:0009058;GO:0009813;GO:0016210;GO:0016747	BP:biosynthetic process;BP:flavonoid biosynthetic process;MF:naringenin-chalcone synthase activity;MF:transferase activity, transferring acyl groups other than amino-acyl groups;	K00660	CHS	map04712;map04712	Circadian rhythm - plant;	COG3424	S:Function unknown	sp|Q9ZRR8|CHS1_CASGL;	Chalcone synthase OS=Casuarina glauca OX=3522 GN=CHS1 PE=2 SV=1;	PF00195
TRINITY_DN2879_c0_g1	4-coumarate--CoA ligase-like [Actinidia chinensis var. chinensis]	11.99	2.99	16.92	GO:0016021;GO:0016207;GO:0016874;GO:0003824	CC:integral component of membrane;MF:4-coumarate-CoA ligase activity;MF:ligase activity;MF:catalytic activity;	pxb;sind;K01904	;;4CL	map00130;map00130	Ubiquinone and other terpenoid-quinone biosynthesis;	COG0318	S:Function unknown	sp|Q9M0X9|4CLL7_ARATH;	4-coumarate--CoA ligase-like 7 OS=Arabidopsis thaliana OX=3702 GN=4CLL7 PE=1 SV=1;	PF00501;PF13193
TRINITY_DN29158_c0_g1	Spermidine hydroxycinnamoyl transferase [Actinidia chinensis var. chinensis]	4.295	8.225	1.335	GO:0016747	MF:transferase activity, transferring acyl groups other than amino-acyl groups;	K13065	E2.3.1.133, HCT	map00941;map00941;map00941	Flavonoid biosynthesis;	ENOG410XNR7;ENOG410XNR7	S:Function unknown;	sp|O64470|SHT_ARATH;	Spermidine hydroxycinnamoyl transferase OS=Arabidopsis thaliana OX=3702 GN=SHT PE=1 SV=1;	PF02458
TRINITY_DN29209_c0_g1	4-coumarate--CoA ligase [Actinidia chinensis var. chinensis]	1.085	3.075	26.1	GO:0003824;GO:0016874	MF:catalytic activity;MF:ligase activity;	sind;K01904	;4CL	map00130;map00130	Ubiquinone and other terpenoid-quinone biosynthesis;	COG0318;COG0318	I:Lipid transport and metabolism;	sp|P31687|4CL2_SOYBN;	4-coumarate--CoA ligase 2 OS=Glycine max OX=3847 PE=2 SV=2;	PF00501;PF13193
TRINITY_DN30218_c0_g1	Beta-glucosidase [Actinidia chinensis var. chinensis]	4.48	0.95	6.665	GO:0005975;GO:0016021;GO:0008422;GO:0004553	BP:carbohydrate metabolic process;CC:integral component of membrane;MF:beta-glucosidase activity;MF:hydrolase activity, hydrolyzing O-glycosyl compounds;	K01188;nnu;pmum	E3.2.1.21;;	map00460;map00460;map00460	Cyanoamino acid metabolism;	COG2723	S:Function unknown	sp|Q9FZE0|BGL40_ARATH;	Beta-glucosidase 40 OS=Arabidopsis thaliana OX=3702 GN=BGLU40 PE=2 SV=1;	PF00232;PF00150;PF19227
TRINITY_DN32258_c0_g1	Lignin-forming anionic peroxidase [Actinidia chinensis var. chinensis]	0.835	0.17	3.725	GO:0006979;GO:0042744;GO:0005576;GO:0020037;GO:0046872;GO:0004601	BP:response to oxidative stress;BP:hydrogen peroxide catabolic process;CC:extracellular region;MF:heme binding;MF:metal ion binding;MF:peroxidase activity;	K00430	E1.11.1.7	map00940	Phenylpropanoid biosynthesis	ENOG4111S7R	G:Carbohydrate transport and metabolism	sp|P11965|PERX_TOBAC;	Lignin-forming anionic peroxidase OS=Nicotiana tabacum OX=4097 PE=2 SV=1;	PF00141
TRINITY_DN340_c0_g1	Cytochrome P450 84A1 like [Actinidia chinensis var. chinensis]	6.585	0.83	2.87	GO:0009809;GO:0016020;GO:0016021;GO:0004497;GO:0020037;GO:0016709;GO:0016705;GO:0005506	BP:lignin biosynthetic process;CC:membrane;CC:integral component of membrane;MF:monooxygenase activity;MF:heme binding;MF:oxidoreductase activity, acting on paired donors, with incorporation or reduction of molecular oxygen, NA;MF:oxidoreductase activity, acting on paired donors, with incorporation or reduction of molecular oxygen;MF:iron ion binding;	K09755	CYP84A, F5H	map00940	Phenylpropanoid biosynthesis	COG2124	Q:Secondary metabolites biosynthesis, transport and catabolism	sp|Q42600|C84A1_ARATH;	Cytochrome P450 84A1 OS=Arabidopsis thaliana OX=3702 GN=CYP84A1 PE=1 SV=1;	PF00067
TRINITY_DN34113_c0_g1	Flavonoid 3',5'-methyltransferase [Actinidia chinensis var. chinensis]	6.24	0.345	0.12	GO:0032259;GO:0008171	BP:methylation;MF:O-methyltransferase activity;	K00588;K13272	E2.1.1.104;AOMT, CROMT2	map00941;map00941;map00941;map00941	Flavonoid biosynthesis;	COG4122	K:Transcription	sp|C7AE94|FAOMT_VITVI;	Flavonoid 3',5'-methyltransferase OS=Vitis vinifera OX=29760 GN=FAOMT PE=1 SV=1;	PF01596;PF13578;PF01135
TRINITY_DN34703_c0_g1	flavonoid 3-0-galactosyltransferase [Actinidia chinensis]	12.05	110.57	180.56	GO:0009718;GO:0102454;GO:0016758	BP:anthocyanin-containing compound biosynthetic process;MF:cyanidin 3-O-galactosyltransferase activity;MF:transferase activity, transferring hexosyl groups;	K13269;K12930	E2.4.1.234;BZ1	map00942;map00942	Anthocyanin biosynthesis;	COG1819	S:Function unknown	sp|A0A2R6Q8R5|F3GT1_ACTCC;	Anthocyanidin 3-O-galactosyltransferase F3GT1 OS=Actinidia chinensis var. chinensis OX=1590841 GN=F3GT1 PE=1 SV=1;	PF00201
TRINITY_DN416_c0_g1	Peroxidase [Actinidia chinensis var. chinensis]	185.14	8.695	1.35	GO:0006979;GO:0042744;GO:0005576;GO:0009505;GO:0009506;GO:0020037;GO:0046872;GO:0004601	BP:response to oxidative stress;BP:hydrogen peroxide catabolic process;CC:extracellular region;CC:plant-type cell wall;CC:plasmodesma;MF:heme binding;MF:metal ion binding;MF:peroxidase activity;	K00430	E1.11.1.7	map00940	Phenylpropanoid biosynthesis	ENOG410YHIH	G:Carbohydrate transport and metabolism	sp|Q42580|PER21_ARATH;	Peroxidase 21 OS=Arabidopsis thaliana OX=3702 GN=PER21 PE=1 SV=1;	PF00141
TRINITY_DN42171_c0_g5	Peroxidase [Actinidia chinensis var. chinensis]	39.46	5.655	2.955	GO:0006979;GO:0042744;GO:0005576;GO:0020037;GO:0046872;GO:0004601	BP:response to oxidative stress;BP:hydrogen peroxide catabolic process;CC:extracellular region;MF:heme binding;MF:metal ion binding;MF:peroxidase activity;	K00430	E1.11.1.7	map00940	Phenylpropanoid biosynthesis	ENOG4111FDS	G:Carbohydrate transport and metabolism	sp|Q9SZE7|PER51_ARATH;	Peroxidase 51 OS=Arabidopsis thaliana OX=3702 GN=PER51 PE=2 SV=1;	PF00141
TRINITY_DN4284_c0_g1	Chalcone--flavonone isomerase [Actinidia chinensis var. chinensis]	22.835	73.045	150.03	GO:0009813;GO:0016872;GO:0045430	BP:flavonoid biosynthetic process;MF:intramolecular lyase activity;MF:chalcone isomerase activity;	K01859	E5.5.1.6	map00941	Flavonoid biosynthesis	ENOG410YEUK	G:Carbohydrate transport and metabolism	sp|Q45QI7|CFI_CAMSI;	Chalcone--flavonone isomerase OS=Camellia sinensis OX=4442 GN=CHI PE=2 SV=2;	PF02431;PF16035
TRINITY_DN4545_c1_g1	Tetrahydrocannabinolic acid synthase [Actinidia chinensis var. chinensis]	0.205	0.105	5.935	GO:0016021;GO:0071949;GO:0016491	CC:integral component of membrane;MF:FAD binding;MF:oxidoreductase activity;	K22395	K22395	map00940	Phenylpropanoid biosynthesis	COG0277	C:Energy production and conversion	sp|Q9SVG5|BBE18_ARATH;	Berberine bridge enzyme-like 18 OS=Arabidopsis thaliana OX=3702 GN=At4g20820 PE=3 SV=1;	PF01565
TRINITY_DN4871_c0_g1	Peroxidase [Actinidia chinensis var. chinensis]	77.97	2.205	0.685	GO:0006979;GO:0042744;GO:0005576;GO:0009505;GO:0009506;GO:0020037;GO:0046872;GO:0004601	BP:response to oxidative stress;BP:hydrogen peroxide catabolic process;CC:extracellular region;CC:plant-type cell wall;CC:plasmodesma;MF:heme binding;MF:metal ion binding;MF:peroxidase activity;	K00430	E1.11.1.7	map00940	Phenylpropanoid biosynthesis	ENOG410YHIH	G:Carbohydrate transport and metabolism	sp|Q42580|PER21_ARATH;	Peroxidase 21 OS=Arabidopsis thaliana OX=3702 GN=PER21 PE=1 SV=1;	------
TRINITY_DN5011_c0_g1	Peroxidase [Actinidia chinensis var. chinensis]	39.615	22.24	99.735	GO:0006979;GO:0042744;GO:0005576;GO:0009505;GO:0009506;GO:0020037;GO:0046872;GO:0004601	BP:response to oxidative stress;BP:hydrogen peroxide catabolic process;CC:extracellular region;CC:plant-type cell wall;CC:plasmodesma;MF:heme binding;MF:metal ion binding;MF:peroxidase activity;	K00430	E1.11.1.7	map00940	Phenylpropanoid biosynthesis	ENOG410ZMT4	G:Carbohydrate transport and metabolism	sp|Q96520|PER12_ARATH;	Peroxidase 12 OS=Arabidopsis thaliana OX=3702 GN=PER12 PE=1 SV=1;	PF00141
TRINITY_DN51721_c0_g1	Peroxidase [Actinidia chinensis var. chinensis]	2.465	0.22	19.915	GO:0006979;GO:0042744;GO:0005576;GO:0020037;GO:0046872;GO:0004601	BP:response to oxidative stress;BP:hydrogen peroxide catabolic process;CC:extracellular region;MF:heme binding;MF:metal ion binding;MF:peroxidase activity;	K00430	E1.11.1.7	map00940	Phenylpropanoid biosynthesis	ENOG410YAKJ;ENOG410YAKJ	G:Carbohydrate transport and metabolism;	sp|A7NY33|PER4_VITVI;	Peroxidase 4 OS=Vitis vinifera OX=29760 GN=GSVIVT00023967001 PE=1 SV=1;	PF00141
TRINITY_DN54888_c0_g1	Trans-cinnamate 4-monooxygenase [Actinidia chinensis var. chinensis]	3.9	0.37	5.63	GO:0016021;GO:0005506;GO:0016705;GO:0004497;GO:0020037	CC:integral component of membrane;MF:iron ion binding;MF:oxidoreductase activity, acting on paired donors, with incorporation or reduction of molecular oxygen;MF:monooxygenase activity;MF:heme binding;	K00487	CYP73A	map00130;map00130;map00130;map00130	Ubiquinone and other terpenoid-quinone biosynthesis;	------	------	sp|Q04468|TCMO_HELTU;	Trans-cinnamate 4-monooxygenase OS=Helianthus tuberosus OX=4233 GN=CYP73A1 PE=1 SV=1;	PF00067
TRINITY_DN5742_c0_g1	Chalcone synthase [Actinidia chinensis var. chinensis]	14.475	148.09	443.615	GO:0009058;GO:0009813;GO:0016210;GO:0016747	BP:biosynthetic process;BP:flavonoid biosynthetic process;MF:naringenin-chalcone synthase activity;MF:transferase activity, transferring acyl groups other than amino-acyl groups;	K00660	CHS	map04712;map04712	Circadian rhythm - plant;	------	------	sp|Q9ZRR8|CHS1_CASGL;	Chalcone synthase OS=Casuarina glauca OX=3522 GN=CHS1 PE=2 SV=1;	PF00195;PF02797;PF08545;PF08541;PF08392
TRINITY_DN5742_c5_g1	chalcone synthase [Actinidia chinensis]	4.4	82.4	175.665	GO:0009058;GO:0016747	BP:biosynthetic process;MF:transferase activity, transferring acyl groups other than amino-acyl groups;	K00660	CHS	map04712;map04712	Circadian rhythm - plant;	COG3424	Q:Secondary metabolites biosynthesis, transport and catabolism	sp|P48388|CHS3_CAMSI;	Chalcone synthase 3 OS=Camellia sinensis OX=4442 GN=CHS3 PE=2 SV=1;	PF02797
TRINITY_DN5768_c0_g1	Flavonoid 3'-monooxygenase [Actinidia chinensis var. chinensis]	44.75	152.07	152.905	GO:0009733;GO:0016020;GO:0016021;GO:0004497;GO:0020037;GO:0016709;GO:0016705;GO:0005506	BP:response to auxin;CC:membrane;CC:integral component of membrane;MF:monooxygenase activity;MF:heme binding;MF:oxidoreductase activity, acting on paired donors, with incorporation or reduction of molecular oxygen, NA;MF:oxidoreductase activity, acting on paired donors, with incorporation or reduction of molecular oxygen;MF:iron ion binding;	K05280	CYP75B1	map00941;map00941	Flavonoid biosynthesis;	COG2124	A:RNA processing and modification	sp|Q9SBQ9|F3PH_PETHY;	Flavonoid 3'-monooxygenase OS=Petunia hybrida OX=4102 GN=CYP75B2 PE=2 SV=1;	PF00067
TRINITY_DN6191_c0_g1	Phenylalanine ammonia-lyase [Actinidia chinensis var. chinensis]	12.315	7.53	49.58	GO:0006559;GO:0009800;GO:0005737;GO:0016841;GO:0016829;GO:0045548	BP:L-phenylalanine catabolic process;BP:cinnamic acid biosynthetic process;CC:cytoplasm;MF:ammonia-lyase activity;MF:lyase activity;MF:phenylalanine ammonia-lyase activity;	K10775	PAL	map00940;map00940	Phenylpropanoid biosynthesis;	COG2986	E:Amino acid transport and metabolism	sp|P45726|PALY_CAMSI;	Phenylalanine ammonia-lyase OS=Camellia sinensis OX=4442 GN=PAL PE=2 SV=1;	------
TRINITY_DN6228_c0_g1	Flavonol synthase/flavanone 3-hydroxylase [Actinidia chinensis var. chinensis]	9.07	13.175	36.19	GO:0046872;GO:0016491	MF:metal ion binding;MF:oxidoreductase activity;	K05278	FLS	map00941	Flavonoid biosynthesis	COG3491	K:Transcription	sp|Q9ZWQ9|FLS_CITUN;	Flavonol synthase/flavanone 3-hydroxylase OS=Citrus unshiu OX=55188 GN=FLS PE=1 SV=1;	PF03171;PF14226
TRINITY_DN6703_c0_g1	caffeoyl-CoA O-methyltransferase [Ziziphus jujuba]	2.98	0.22	2.04	GO:0032259;GO:0008757;GO:0008171	BP:methylation;MF:S-adenosylmethionine-dependent methyltransferase activity;MF:O-methyltransferase activity;	K00588	E2.1.1.104	map00941;map00941;map00941	Flavonoid biosynthesis;	COG4122	S:Function unknown	sp|Q43095|CAMT_POPTM;	Caffeoyl-CoA O-methyltransferase OS=Populus tremuloides OX=3693 PE=2 SV=1;	PF01596;PF13578
TRINITY_DN7044_c0_g1	Beta-glucosidase [Actinidia chinensis var. chinensis]	67.135	55.445	7.87	GO:0005975;GO:0004553	BP:carbohydrate metabolic process;MF:hydrolase activity, hydrolyzing O-glycosyl compounds;	K05350	bglB	map00460;map00460;map00460	Cyanoamino acid metabolism;	COG2723	S:Function unknown	sp|Q9LV33|BGL44_ARATH;	Beta-glucosidase 44 OS=Arabidopsis thaliana OX=3702 GN=BGLU44 PE=2 SV=1;	PF00232
TRINITY_DN7838_c0_g1	Chalcone synthase [Actinidia chinensis var. chinensis]	1.49	2.01	32.71	GO:0009058;GO:0016747	BP:biosynthetic process;MF:transferase activity, transferring acyl groups other than amino-acyl groups;	K00660	CHS	map04712;map04712	Circadian rhythm - plant;	COG3424	Q:Secondary metabolites biosynthesis, transport and catabolism	sp|P48387|CHS2_CAMSI;	Chalcone synthase 2 OS=Camellia sinensis OX=4442 GN=CHS2 PE=2 SV=1;	PF00195
TRINITY_DN972_c0_g1	leucoanthocyanidin dioxygenase [Actinidia arguta]	240.63	690.345	903.185	GO:0009718;GO:0050498;GO:0031418;GO:0051213;GO:0016491;GO:0046872;GO:0050589	BP:anthocyanin-containing compound biosynthetic process;MF:oxidoreductase activity, acting on paired donors, with incorporation or reduction of molecular oxygen, with 2-oxoglutarate as one donor, and the other dehydrogenated;MF:L-ascorbic acid binding;MF:dioxygenase activity;MF:oxidoreductase activity;MF:metal ion binding;MF:leucocyanidin oxygenase activity;	K05277	ANS	map00941	Flavonoid biosynthesis	COG3491	K:Transcription	sp|A0A2R6PI27|LDOX_ACTCC;	Anthocyanin synthase OS=Actinidia chinensis var. chinensis OX=1590841 GN=LDOX PE=1 SV=1;	PF03171;PF14226
