# Supplementary material for: De Novo Assembly of a Sarcocarp Transcriptome Set Identifies AaMYB1 as a Regulator of Anthocyanin Biosynthesis in Actinidia arguta var. purpurea
Source: Int J Mol Sci. 2022 Oct 11;23(20):12120. doi: 10.3390/ijms232012120 (PMC9603036; doi:10.3390/ijms232012120)
Supplement: Supplementary file 1 [file ijms-23-12120-s001.zip › Table S6 Transcription factor gene set.xls]

## Sheet: Transcription factor gene set
Gene_id	PF ID	DNA domain	Description	Family	E-value	Score
TRINITY_DN37403_c0_g1	PF00096	zf-C2H2	Zinc finger, C2H2 type	C2H2	4.4e-06	26.9
TRINITY_DN19961_c0_g1	PF00096	zf-C2H2	Zinc finger, C2H2 type	C2H2	2e-07	31.1
TRINITY_DN6113_c0_g1	PF00319	SRF-TF	SRF-type transcription factor (DNA-binding and dimerisation domain)	MADS	9.6e-26	89.1
TRINITY_DN55660_c0_g1	PF00319	SRF-TF	SRF-type transcription factor (DNA-binding and dimerisation domain)	MADS	1.5e-25	88.5
TRINITY_DN17687_c0_g1	PF00249	Myb_dna_bind	Myb-like DNA-binding domain	MYB_superfamily	8.3e-12	45.2
TRINITY_DN4388_c0_g1	PF00249	Myb_dna_bind	Myb-like DNA-binding domain	MYB_superfamily	1.3e-19	70.2
TRINITY_DN64_c0_g1	PF00249	Myb_dna_bind	Myb-like DNA-binding domain	MYB_superfamily	6.8e-06	26.2
TRINITY_DN52_c0_g1	PF00249	Myb_dna_bind	Myb-like DNA-binding domain	MYB_superfamily	1.7e-13	50.6
TRINITY_DN3861_c0_g1	PF00249	Myb_dna_bind	Myb-like DNA-binding domain	MYB_superfamily	1.4e-31	108.5
TRINITY_DN9419_c0_g1	PF00249	Myb_dna_bind	Myb-like DNA-binding domain	MYB_superfamily	7.6e-20	70.9
TRINITY_DN29498_c0_g1	PF00249	Myb_dna_bind	Myb-like DNA-binding domain	MYB_superfamily	3.5e-32	110.4
TRINITY_DN28649_c0_g1	PF00249	Myb_dna_bind	Myb-like DNA-binding domain	MYB_superfamily	5e-05	23.4
TRINITY_DN11433_c0_g1	PF00249	Myb_dna_bind	Myb-like DNA-binding domain	MYB_superfamily	3.7e-24	84.7
TRINITY_DN5021_c0_g1	PF00249	Myb_dna_bind	Myb-like DNA-binding domain	MYB_superfamily	9.5e-35	118.6
TRINITY_DN742_c0_g1	PF00249	Myb_dna_bind	Myb-like DNA-binding domain	MYB_superfamily	1.3e-09	38.1
TRINITY_DN37064_c0_g1	PF00249	Myb_dna_bind	Myb-like DNA-binding domain	MYB_superfamily	2e-33	114.3
TRINITY_DN686_c0_g1	PF00249	Myb_dna_bind	Myb-like DNA-binding domain	MYB_superfamily	5.3e-20	71.4
TRINITY_DN43470_c0_g2	PF00249	Myb_dna_bind	Myb-like DNA-binding domain	MYB_superfamily	1.8e-29	101.7
TRINITY_DN58972_c0_g1	PF00249	Myb_dna_bind	Myb-like DNA-binding domain	MYB_superfamily	1.4e-32	111.6
TRINITY_DN16370_c0_g1	PF00249	Myb_dna_bind	Myb-like DNA-binding domain	MYB_superfamily	5.3e-33	113
TRINITY_DN6328_c2_g1	PF00249	Myb_dna_bind	Myb-like DNA-binding domain	MYB_superfamily	9.2e-21	73.8
TRINITY_DN54353_c0_g1	PF00249	Myb_dna_bind	Myb-like DNA-binding domain	MYB_superfamily	2.5e-05	24.4
TRINITY_DN330_c0_g1	PF00249	Myb_dna_bind	Myb-like DNA-binding domain	MYB_superfamily	6.5e-06	26.3
TRINITY_DN15693_c0_g1	PF03110	SBP	SBP domain	SBP	7.4e-31	106.3
TRINITY_DN19206_c0_g1	PF03110	SBP	SBP domain	SBP	1.1e-31	108.9
TRINITY_DN19206_c0_g2	PF03110	SBP	SBP domain	SBP	6.6e-31	106.5
TRINITY_DN10186_c1_g2	PF00010	HLH	Helix-loop-helix DNA-binding domain	bHLH	6.1e-13	48.6
TRINITY_DN26594_c1_g1	PF00010	HLH	Helix-loop-helix DNA-binding domain	bHLH	1.6e-10	40.9
TRINITY_DN12209_c0_g1	PF00010	HLH	Helix-loop-helix DNA-binding domain	bHLH	3.2e-14	52.7
TRINITY_DN51537_c0_g1	PF00010	HLH	Helix-loop-helix DNA-binding domain	bHLH	0.00011	22.2
TRINITY_DN4924_c0_g1	PF00010	HLH	Helix-loop-helix DNA-binding domain	bHLH	7.7e-09	35.5
TRINITY_DN45886_c0_g1	PF00010	HLH	Helix-loop-helix DNA-binding domain	bHLH	2.8e-06	27.2
TRINITY_DN14639_c0_g1	PF00010	HLH	Helix-loop-helix DNA-binding domain	bHLH	4.5e-08	33
TRINITY_DN72733_c0_g1	PF00010	HLH	Helix-loop-helix DNA-binding domain	bHLH	4.2e-08	33.1
TRINITY_DN1407_c0_g1	PF00010	HLH	Helix-loop-helix DNA-binding domain	bHLH	1.3e-10	41.1
TRINITY_DN19299_c1_g1	PF00010	HLH	Helix-loop-helix DNA-binding domain	bHLH	3.9e-06	26.8
TRINITY_DN10814_c0_g1	PF00010	HLH	Helix-loop-helix DNA-binding domain	bHLH	3e-14	52.8
TRINITY_DN5477_c0_g2	PF00010	HLH	Helix-loop-helix DNA-binding domain	bHLH	2.2e-06	27.6
TRINITY_DN45068_c0_g2	PF00010	HLH	Helix-loop-helix DNA-binding domain	bHLH	4e-12	46
TRINITY_DN12370_c0_g2	PF03514	GRAS	GRAS domain family	GRAS	1.3e-109	366.6
TRINITY_DN623_c0_g1	PF03514	GRAS	GRAS domain family	GRAS	3.2e-92	309.4
TRINITY_DN7357_c0_g1	PF03514	GRAS	GRAS domain family	GRAS	2.3e-108	362.5
TRINITY_DN20990_c0_g1	PF04690	YABBY	YABBY protein	C2C2	8.9e-69	231.4
TRINITY_DN3454_c1_g1	PF00847	AP2	AP2 domain	AP2/ERF	1.6e-12	47.5
TRINITY_DN15956_c0_g1	PF00847	AP2	AP2 domain	AP2/ERF	5.8e-15	55.3
TRINITY_DN3609_c0_g1	PF00847	AP2	AP2 domain	AP2/ERF	2.7e-15	56.4
TRINITY_DN12362_c0_g1	PF00847	AP2	AP2 domain	AP2/ERF	4.7e-13	49.2
TRINITY_DN11436_c0_g1	PF00847	AP2	AP2 domain	AP2/ERF	3e-06	27.4
TRINITY_DN2832_c1_g1	PF00847	AP2	AP2 domain	AP2/ERF	1.9e-16	60.1
TRINITY_DN9843_c0_g1	PF00847	AP2	AP2 domain	AP2/ERF	2.9e-12	46.7
TRINITY_DN30711_c0_g1	PF00847	AP2	AP2 domain	AP2/ERF	4.2e-15	55.8
TRINITY_DN4062_c0_g1	PF00847	AP2	AP2 domain	AP2/ERF	2.9e-15	56.3
TRINITY_DN4062_c0_g2	PF00847	AP2	AP2 domain	AP2/ERF	4e-15	55.8
TRINITY_DN3121_c0_g1	PF00847	AP2	AP2 domain	AP2/ERF	3.4e-14	52.8
TRINITY_DN45863_c0_g1	PF00847	AP2	AP2 domain	AP2/ERF	1.8e-22	79.3
TRINITY_DN26677_c0_g1	PF00847	AP2	AP2 domain	AP2/ERF	1.1e-12	48
TRINITY_DN35353_c0_g1	PF00847	AP2	AP2 domain	AP2/ERF	8.7e-14	51.5
TRINITY_DN11951_c1_g1	PF00847	AP2	AP2 domain	AP2/ERF	3.4e-13	49.6
TRINITY_DN8067_c0_g1	PF00847	AP2	AP2 domain	AP2/ERF	3.5e-15	56
TRINITY_DN8096_c0_g1	PF00847	AP2	AP2 domain	AP2/ERF	1.1e-09	38.3
TRINITY_DN26377_c0_g1	PF00847	AP2	AP2 domain	AP2/ERF	2.5e-13	50.1
TRINITY_DN8911_c0_g1	PF00847	AP2	AP2 domain	AP2/ERF	2e-17	63.2
TRINITY_DN31854_c1_g1	PF00847	AP2	AP2 domain	AP2/ERF	1.7e-15	57
TRINITY_DN524_c0_g1	PF00847	AP2	AP2 domain	AP2/ERF	3.8e-15	55.9
TRINITY_DN8648_c0_g1	PF00847	AP2	AP2 domain	AP2/ERF	4e-16	59
TRINITY_DN49696_c1_g1	PF00847	AP2	AP2 domain	AP2/ERF	2.4e-12	46.9
TRINITY_DN49696_c0_g1	PF00847	AP2	AP2 domain	AP2/ERF	7.3e-12	45.4
TRINITY_DN304_c0_g1	PF00847	AP2	AP2 domain	AP2/ERF	3.7e-15	55.9
TRINITY_DN304_c0_g2	PF00847	AP2	AP2 domain	AP2/ERF	1.6e-14	53.9
TRINITY_DN15241_c0_g1	PF00847	AP2	AP2 domain	AP2/ERF	1.4e-14	54.1
TRINITY_DN3339_c1_g1	PF03106	WRKY	WRKY DNA -binding domain	WRKY	0.00015	22
TRINITY_DN9286_c1_g1	PF03106	WRKY	WRKY DNA -binding domain	WRKY	2.8e-23	81.9
TRINITY_DN11696_c1_g1	PF03106	WRKY	WRKY DNA -binding domain	WRKY	1e-25	89.7
TRINITY_DN31460_c0_g1	PF03106	WRKY	WRKY DNA -binding domain	WRKY	1.1e-09	38.5
TRINITY_DN171_c0_g1	PF03106	WRKY	WRKY DNA -binding domain	WRKY	5.5e-51	170.7
TRINITY_DN171_c0_g2	PF03106	WRKY	WRKY DNA -binding domain	WRKY	6.2e-50	167.3
TRINITY_DN3632_c0_g1	PF03106	WRKY	WRKY DNA -binding domain	WRKY	1.2e-26	92.7
TRINITY_DN49520_c1_g1	PF03106	WRKY	WRKY DNA -binding domain	WRKY	1.7e-25	89.1
TRINITY_DN7188_c0_g2	PF03106	WRKY	WRKY DNA -binding domain	WRKY	1.1e-26	92.9
TRINITY_DN13536_c0_g1	PF03106	WRKY	WRKY DNA -binding domain	WRKY	1.4e-24	86.1
TRINITY_DN3949_c1_g2	PF03106	WRKY	WRKY DNA -binding domain	WRKY	8.1e-22	77.3
TRINITY_DN3949_c1_g1	PF03106	WRKY	WRKY DNA -binding domain	WRKY	1.4e-23	82.9
TRINITY_DN12160_c0_g1	PF03106	WRKY	WRKY DNA -binding domain	WRKY	8.7e-27	93.2
TRINITY_DN12160_c0_g2	PF03106	WRKY	WRKY DNA -binding domain	WRKY	5.6e-25	87.4
TRINITY_DN9086_c0_g1	PF03106	WRKY	WRKY DNA -binding domain	WRKY	2.1e-19	69.5
TRINITY_DN10967_c0_g1	PF03106	WRKY	WRKY DNA -binding domain	WRKY	1.5e-49	166.1
TRINITY_DN27684_c0_g1	PF03106	WRKY	WRKY DNA -binding domain	WRKY	1.4e-24	86.2
TRINITY_DN23900_c2_g1	PF02701	Zf-Dof	Dof domain, zinc finger	C2C2	7.8e-34	115.7
TRINITY_DN9808_c0_g1	PF02701	Zf-Dof	Dof domain, zinc finger	C2C2	3.3e-33	113.6
TRINITY_DN18092_c0_g1	PF02701	Zf-Dof	Dof domain, zinc finger	C2C2	2e-32	111.2
TRINITY_DN27702_c0_g1	PF02701	Zf-Dof	Dof domain, zinc finger	C2C2	1.9e-31	108
TRINITY_DN2463_c1_g1	PF03634	TCP	TCP family transcription factor	TCP	8e-32	111
TRINITY_DN48206_c0_g1	PF03634	TCP	TCP family transcription factor	TCP	1.2e-28	100.7
TRINITY_DN19200_c0_g1	PF03634	TCP	TCP family transcription factor	TCP	2.2e-30	106.3
TRINITY_DN24042_c0_g1	PF00046	homeobox	Homeodomain	LBD (AS2/LOB)	3.7e-17	61.9
TRINITY_DN15034_c0_g1	PF00046	homeobox	Homeodomain	LBD (AS2/LOB)	3e-16	59.1
TRINITY_DN3967_c0_g1	PF00046	homeobox	Homeodomain	LBD (AS2/LOB)	7.6e-19	67.3
TRINITY_DN10256_c0_g1	PF00046	homeobox	Homeodomain	LBD (AS2/LOB)	4.1e-15	55.4
TRINITY_DN8055_c0_g1	PF00046	homeobox	Homeodomain	LBD (AS2/LOB)	4.3e-17	61.7
TRINITY_DN6838_c0_g1	PF02045	CBFB_NFYA	CCAAT-binding transcription factor (CBF-B/NF-YA) subunit B	NF-Y	3.4e-27	94.8
TRINITY_DN100_c0_g1	PF02365	NAM	No apical meristem (NAM) protein	NAC	6.7e-37	127.3
TRINITY_DN15853_c0_g1	PF02365	NAM	No apical meristem (NAM) protein	NAC	2.2e-39	135.3
TRINITY_DN7603_c0_g1	PF02365	NAM	No apical meristem (NAM) protein	NAC	5.9e-18	66
TRINITY_DN6758_c0_g1	PF02365	NAM	No apical meristem (NAM) protein	NAC	3.3e-41	141.2
TRINITY_DN4571_c0_g1	PF02365	NAM	No apical meristem (NAM) protein	NAC	1.5e-33	116.4
TRINITY_DN26810_c0_g1	PF02365	NAM	No apical meristem (NAM) protein	NAC	1.3e-35	123.1
TRINITY_DN5372_c0_g1	PF02365	NAM	No apical meristem (NAM) protein	NAC	2.8e-38	131.7
TRINITY_DN670_c1_g1	PF02365	NAM	No apical meristem (NAM) protein	NAC	3.7e-20	73.2
TRINITY_DN3143_c0_g1	PF02365	NAM	No apical meristem (NAM) protein	NAC	1.3e-39	136.1
TRINITY_DN1137_c1_g1	PF02365	NAM	No apical meristem (NAM) protein	NAC	5.8e-37	127.5
TRINITY_DN1856_c1_g1	PF02365	NAM	No apical meristem (NAM) protein	NAC	5.8e-14	53.1
TRINITY_DN1856_c0_g1	PF02365	NAM	No apical meristem (NAM) protein	NAC	1.7e-38	132.5
TRINITY_DN6140_c0_g1	PF03195	DUF260	Lateral organ boundaries (LOB) domain	LOB	2.2e-21	76.3
TRINITY_DN4006_c1_g1	PF03195	DUF260	Lateral organ boundaries (LOB) domain	LOB	8e-23	80.9
TRINITY_DN35830_c0_g1	PF03195	DUF260	Lateral organ boundaries (LOB) domain	LOB	7e-43	145.3
TRINITY_DN56329_c0_g1	PF00170	bZIP_1	bZIP transcription factor	bZIP	2.3e-14	53.2
TRINITY_DN4729_c0_g1	PF00170	bZIP_1	bZIP transcription factor	bZIP	4.3e-11	42.8
TRINITY_DN31464_c0_g1	PF00170	bZIP_1	bZIP transcription factor	bZIP	3.5e-05	23.8
TRINITY_DN190_c0_g1	PF00170	bZIP_1	bZIP transcription factor	bZIP	1e-09	38.4
TRINITY_DN20513_c0_g1	PF00170	bZIP_1	bZIP transcription factor	bZIP	2.5e-08	33.9
TRINITY_DN10308_c0_g2	PF00170	bZIP_1	bZIP transcription factor	bZIP	1.3e-11	44.4
TRINITY_DN6869_c0_g1	PF00170	bZIP_1	bZIP transcription factor	bZIP	6.2e-12	45.5
TRINITY_DN1824_c0_g1	PF00170	bZIP_1	bZIP transcription factor	bZIP	3.6e-08	33.4
TRINITY_DN35071_c0_g1	PF00642	Zf-CCCH	Zinc finger C-x8-C-x5-C-x3-H type (and similar)	C3H	1.5e-07	31.1
TRINITY_DN5328_c0_g1	PF00643	zf-B_box	B-box zinc finger	C2C2	0.00011	22.3
TRINITY_DN149_c0_g1	PF00447	HSF_dna_bind	HSF-type DNA-binding	HSF	6.4e-32	110.1
TRINITY_DN12137_c0_g1	PF00447	HSF_dna_bind	HSF-type DNA-binding	HSF	2.1e-31	108.4
TRINITY_DN6043_c1_g1	PF00447	HSF_dna_bind	HSF-type DNA-binding	HSF	1.8e-31	108.7
TRINITY_DN21575_c0_g1	PF00447	HSF_dna_bind	HSF-type DNA-binding	HSF	7.1e-32	109.9
TRINITY_DN179_c0_g1	PF02042	RWP-RK	RWP-RK domain	Nin-like	3.8e-20	71.7
TRINITY_DN4905_c0_g1	PF00320	GATA-zf	GATA zinc finger	C2C2	6.4e-15	54.5
TRINITY_DN32582_c0_g1	PF00320	GATA-zf	GATA zinc finger	C2C2	2.5e-15	55.8
TRINITY_DN23463_c0_g1	PF00320	GATA-zf	GATA zinc finger	C2C2	1.8e-14	53.1
