# Supplementary material for: De Novo Assembly of a Sarcocarp Transcriptome Set Identifies AaMYB1 as a Regulator of Anthocyanin Biosynthesis in Actinidia arguta var. purpurea
Source: Int J Mol Sci. 2022 Oct 11;23(20):12120. doi: 10.3390/ijms232012120 (PMC9603036; doi:10.3390/ijms232012120)
Supplement: Supplementary file 1 [file ijms-23-12120-s001.zip › Table S7 DEGs in regulation of JA mediated signaling.xls]

## Sheet: DEGs in JA mediated signal
Gene_id	NR description	Initial stage AVG	Middle stage AVG	Last stage AVG	GO_id	GO_term	KO_id	KO_name	Pathway_id	Pathway_definition	COG_id	COG_Functional Categories	Swiss-Prot_hit-name	Swiss-Prot_description	Pfam_id
TRINITY_DN13316_c0_g1	Protein TIFY 10b like [Actinidia chinensis var. chinensis]	3.39	0.39	17.03	GO:2000022;GO:0009611;GO:0031347;GO:0005634	BP:regulation of jasmonic acid mediated signaling pathway;BP:response to wounding;BP:regulation of defense response;CC:nucleus;	K13464	JAZ	map04075	Plant hormone signal transduction	ENOG410ZDCD;ENOG410ZDCD	S:Function unknown;	sp|Q9S7M2|TI10B_ARATH;	Protein TIFY 10B OS=Arabidopsis thaliana OX=3702 GN=TIFY10B PE=1 SV=1;	PF06200;PF09425
TRINITY_DN2081_c0_g1	Protein TIFY 6B like [Actinidia chinensis var. chinensis]	97.04	30.35	71.995	GO:2000022;GO:0009611;GO:0031347;GO:0005634	BP:regulation of jasmonic acid mediated signaling pathway;BP:response to wounding;BP:regulation of defense response;CC:nucleus;	K13464	JAZ	map04075	Plant hormone signal transduction	ENOG410XTRE	S:Function unknown	sp|Q9LVI4|TIF6B_ARATH;	Protein TIFY 6B OS=Arabidopsis thaliana OX=3702 GN=TIFY6B PE=1 SV=1;	PF06200;PF09425
TRINITY_DN27332_c0_g1	Protein TIFY 5A like [Actinidia chinensis var. chinensis]	0.46	0.375	15.23	GO:2000022;GO:0009611;GO:0031347;GO:0005634	BP:regulation of jasmonic acid mediated signaling pathway;BP:response to wounding;BP:regulation of defense response;CC:nucleus;	------	------	------	------	ENOG410Z61E	S:Function unknown	sp|O64687|TIF5B_ARATH;	Protein TIFY 5B OS=Arabidopsis thaliana OX=3702 GN=TIFY 5B PE=2 SV=1;	PF06200;PF09425
TRINITY_DN41892_c0_g1	Protein TIFY 10A like [Actinidia chinensis var. chinensis]	34.29	9.55	55.165	GO:2000022;GO:0009611;GO:0031347;GO:0005634	BP:regulation of jasmonic acid mediated signaling pathway;BP:response to wounding;BP:regulation of defense response;CC:nucleus;	K13464	JAZ	map04075	Plant hormone signal transduction	ENOG410ZDCD	S:Function unknown	sp|Q9S7M2|TI10B_ARATH;	Protein TIFY 10B OS=Arabidopsis thaliana OX=3702 GN=TIFY10B PE=1 SV=1;	PF06200;PF09425
TRINITY_DN4280_c1_g1	Protein TIFY 10A like [Actinidia chinensis var. chinensis]	86.72	23.7	251.645	GO:2000022;GO:0009611;GO:0031347;GO:0005634	BP:regulation of jasmonic acid mediated signaling pathway;BP:response to wounding;BP:regulation of defense response;CC:nucleus;	K13464	JAZ	map04075	Plant hormone signal transduction	ENOG410ZDCD	S:Function unknown	sp|Q8H395|TI10B_ORYSJ;	Protein TIFY 10b OS=Oryza sativa subsp. japonica OX=39947 GN=TIFY10B PE=1 SV=1;	PF06200;PF09425
TRINITY_DN46711_c0_g1	Protein TIFY 10A like [Actinidia chinensis var. chinensis]	65.625	17.895	134.44	GO:2000022;GO:0009611;GO:0031347;GO:0005634	BP:regulation of jasmonic acid mediated signaling pathway;BP:response to wounding;BP:regulation of defense response;CC:nucleus;	K13464	JAZ	map04075	Plant hormone signal transduction	ENOG410ZDCD;ENOG410ZDCD	S:Function unknown;	------	------	------
TRINITY_DN5937_c0_g1	Protein TIFY like [Actinidia chinensis var. chinensis]	8.585	5.665	65.9	GO:2000022;GO:0009611;GO:0031347;GO:0005634	BP:regulation of jasmonic acid mediated signaling pathway;BP:response to wounding;BP:regulation of defense response;CC:nucleus;	K13464	JAZ	map04075	Plant hormone signal transduction	ENOG410Z0XE	S:Function unknown	sp|Q93ZM9|TIF9_ARATH;	Protein TIFY 9 OS=Arabidopsis thaliana OX=3702 GN=TIFY9 PE=1 SV=1;	PF06200;PF09425
TRINITY_DN695_c0_g1	Protein TIFY 10A like [Actinidia chinensis var. chinensis]	14.765	6.55	97.67	GO:2000022;GO:0009611;GO:0031347;GO:0005634	BP:regulation of jasmonic acid mediated signaling pathway;BP:response to wounding;BP:regulation of defense response;CC:nucleus;	K13464	JAZ	map04075	Plant hormone signal transduction	ENOG410ZDCD	S:Function unknown	sp|Q9LMA8|TI10A_ARATH;	Protein TIFY 10A OS=Arabidopsis thaliana OX=3702 GN=TIFY10A PE=1 SV=1;	------
