# Supplementary material for: De Novo Assembly of a Sarcocarp Transcriptome Set Identifies AaMYB1 as a Regulator of Anthocyanin Biosynthesis in Actinidia arguta var. purpurea
Source: Int J Mol Sci. 2022 Oct 11;23(20):12120. doi: 10.3390/ijms232012120 (PMC9603036; doi:10.3390/ijms232012120)
Supplement: Supplementary file 1 [file ijms-23-12120-s001.zip › Table S8 DEGs in photosynthesis.xls]

## Sheet: DEGs in photosynthesis
Gene_id	NR description	Initial stage AVG	Middle stage AVG	Last stage AVG	GO_id	GO_term	KO_id	KO_name	Pathway_id	Pathway_definition	COG_id	COG_Functional Categories	Swiss-Prot_hit-name	Swiss-Prot_description	Pfam_id
TRINITY_DN17396_c0_g1	Chlorophyll a-b binding protein 3C [Nymphaea thermarum]	19.16	11.69	0.91	GO:0018298;GO:0009768;GO:0009416;GO:0009765;GO:0009535;GO:0009941;GO:0009522;GO:0009523;GO:0016021;GO:0010287;GO:0016168	BP:protein-chromophore linkage;BP:photosynthesis, light harvesting in photosystem I;BP:response to light stimulus;BP:photosynthesis, light harvesting;CC:chloroplast thylakoid membrane;CC:chloroplast envelope;CC:photosystem I;CC:photosystem II;CC:integral component of membrane;CC:plastoglobule;MF:chlorophyll binding;	K08912	LHCB1	map00196	Photosynthesis - antenna proteins	------	------	sp|P27493|CB22_TOBAC;	Chlorophyll a-b binding protein 21, chloroplastic OS=Nicotiana tabacum OX=4097 GN=CAB21 PE=2 SV=1;	PF00504
TRINITY_DN1872_c0_g1	Chlorophyll a-b binding protein CP24 10A like [Actinidia chinensis var. chinensis]	416.22	491.655	59.425	GO:0018298;GO:0009768;GO:0009416;GO:0009765;GO:0009535;GO:0009941;GO:0009522;GO:0009523;GO:0016021;GO:0010287;GO:0016168	BP:protein-chromophore linkage;BP:photosynthesis, light harvesting in photosystem I;BP:response to light stimulus;BP:photosynthesis, light harvesting;CC:chloroplast thylakoid membrane;CC:chloroplast envelope;CC:photosystem I;CC:photosystem II;CC:integral component of membrane;CC:plastoglobule;MF:chlorophyll binding;	K08917	LHCB6	map00196	Photosynthesis - antenna proteins	ENOG410ZGWX	S:Function unknown	sp|P27524|CB4A_SOLLC;	Chlorophyll a-b binding protein CP24 10A, chloroplastic OS=Solanum lycopersicum OX=4081 GN=CAP10A PE=3 SV=1;	PF00504
TRINITY_DN2568_c0_g1	Chlorophyll a-b binding protein 37precursor [Actinidia chinensis var. chinensis]	835.475	895.23	129.045	GO:0018298;GO:0009768;GO:0009416;GO:0009765;GO:0009535;GO:0009941;GO:0009522;GO:0009523;GO:0016021;GO:0010287;GO:0016168	BP:protein-chromophore linkage;BP:photosynthesis, light harvesting in photosystem I;BP:response to light stimulus;BP:photosynthesis, light harvesting;CC:chloroplast thylakoid membrane;CC:chloroplast envelope;CC:photosystem I;CC:photosystem II;CC:integral component of membrane;CC:plastoglobule;MF:chlorophyll binding;	K08913	LHCB2	map00196	Photosynthesis - antenna proteins	ENOG410ZHBU	J:Translation, ribosomal structure and biogenesis	sp|P12062|CB26_PETSP;	Chlorophyll a-b binding protein 37, chloroplastic OS=Petunia sp. OX=4104 GN=CAB37 PE=3 SV=1;	PF00504
TRINITY_DN25823_c0_g2	Chlorophyll a-b binding protein [Actinidia chinensis var. chinensis]	27.395	49.03	3.06	GO:0018298;GO:0009768;GO:0009416;GO:0009765;GO:0009535;GO:0009522;GO:0009523;GO:0016021;GO:0016168	BP:protein-chromophore linkage;BP:photosynthesis, light harvesting in photosystem I;BP:response to light stimulus;BP:photosynthesis, light harvesting;CC:chloroplast thylakoid membrane;CC:photosystem I;CC:photosystem II;CC:integral component of membrane;MF:chlorophyll binding;	K08910	LHCA4	map00196	Photosynthesis - antenna proteins	ENOG4110JH3	S:Function unknown	sp|Q9SQL2|CB24_PEA;	Chlorophyll a-b binding protein P4, chloroplastic OS=Pisum sativum OX=3888 GN=lhcA-P4 PE=1 SV=1;	PF00504
TRINITY_DN278_c0_g1	Photosystem II protein like [Actinidia chinensis var. chinensis]	210.005	262.775	42.215	GO:0045454;GO:0015979;GO:0009534;GO:0009523;GO:0016021;GO:0005623;GO:0030145	BP:cell redox homeostasis;BP:photosynthesis;CC:chloroplast thylakoid;CC:photosystem II;CC:integral component of membrane;CC:cell;MF:manganese ion binding;	K02723	psbY	map00195	Photosynthesis	ENOG4111UZP	I:Lipid transport and metabolism	sp|P80470|PSBY_SPIOL;	Photosystem II core complex proteins psbY, chloroplastic OS=Spinacia oleracea OX=3562 GN=PSBY PE=1 SV=2;	PF06298
TRINITY_DN3275_c0_g1	Chlorophyll a-b binding protein like [Actinidia chinensis var. chinensis]	851.675	1145.09	80.105	GO:0018298;GO:0009765;GO:0009535;GO:0009522;GO:0009523;GO:0016021;GO:0016168;GO:0016491	BP:protein-chromophore linkage;BP:photosynthesis, light harvesting;CC:chloroplast thylakoid membrane;CC:photosystem I;CC:photosystem II;CC:integral component of membrane;MF:chlorophyll binding;MF:oxidoreductase activity;	K08912	LHCB1	map00196	Photosynthesis - antenna proteins	ENOG410ZHBU	J:Translation, ribosomal structure and biogenesis	sp|P27495|CB24_TOBAC;	Chlorophyll a-b binding protein 40, chloroplastic OS=Nicotiana tabacum OX=4097 GN=CAB40 PE=2 SV=1;	PF00504
TRINITY_DN5589_c0_g1	Chlorophyll a-b binding protein like [Actinidia chinensis var. chinensis]	785.67	846.465	103.125	GO:0018298;GO:0009765;GO:0009535;GO:0009522;GO:0009523;GO:0016021;GO:0016168	BP:protein-chromophore linkage;BP:photosynthesis, light harvesting;CC:chloroplast thylakoid membrane;CC:photosystem I;CC:photosystem II;CC:integral component of membrane;MF:chlorophyll binding;	K08912	LHCB1	map00196	Photosynthesis - antenna proteins	ENOG410ZHBU	S:Function unknown	sp|P27495|CB24_TOBAC;	Chlorophyll a-b binding protein 40, chloroplastic OS=Nicotiana tabacum OX=4097 GN=CAB40 PE=2 SV=1;	PF00504
TRINITY_DN5651_c0_g1	Chlorophyll a-b binding protein [Actinidia chinensis var. chinensis]	103.625	258.385	33.63	GO:0018298;GO:0009768;GO:0009416;GO:0009765;GO:0009535;GO:0009522;GO:0009523;GO:0016021;GO:0016168	BP:protein-chromophore linkage;BP:photosynthesis, light harvesting in photosystem I;BP:response to light stimulus;BP:photosynthesis, light harvesting;CC:chloroplast thylakoid membrane;CC:photosystem I;CC:photosystem II;CC:integral component of membrane;MF:chlorophyll binding;	K08908	LHCA2	map00196	Photosynthesis - antenna proteins	ENOG410XTCT	S:Function unknown	sp|P10708|CB12_SOLLC;	Chlorophyll a-b binding protein 7, chloroplastic OS=Solanum lycopersicum OX=4081 GN=CAB7 PE=3 SV=1;	PF00504
TRINITY_DN6870_c0_g1	Chlorophyll a-b binding protein [Actinidia chinensis var. chinensis]	20.98	31.045	4.935	GO:0018298;GO:0009765;GO:0009768;GO:0009416;GO:0080167;GO:0009409;GO:0009645;GO:0009644;GO:0009535;GO:0009941;GO:0009522;GO:0009523;GO:0016021;GO:0010287;GO:0016168;GO:0019904	BP:protein-chromophore linkage;BP:photosynthesis, light harvesting;BP:photosynthesis, light harvesting in photosystem I;BP:response to light stimulus;BP:response to karrikin;BP:response to cold;BP:response to low light intensity stimulus;BP:response to high light intensity;CC:chloroplast thylakoid membrane;CC:chloroplast envelope;CC:photosystem I;CC:photosystem II;CC:integral component of membran…	K08910	LHCA4	map00196	Photosynthesis - antenna proteins	ENOG4110JH3	S:Function unknown	sp|Q9SQL2|CB24_PEA;	Chlorophyll a-b binding protein P4, chloroplastic OS=Pisum sativum OX=3888 GN=lhcA-P4 PE=1 SV=1;	PF00504
TRINITY_DN7233_c1_g1	Chlorophyll a-b binding protein 21precursor [Actinidia chinensis var. chinensis]	31.62	41.32	4.155	GO:0018298;GO:0009768;GO:0009416;GO:0009765;GO:0009535;GO:0009941;GO:0009522;GO:0009523;GO:0016021;GO:0010287;GO:0016168	BP:protein-chromophore linkage;BP:photosynthesis, light harvesting in photosystem I;BP:response to light stimulus;BP:photosynthesis, light harvesting;CC:chloroplast thylakoid membrane;CC:chloroplast envelope;CC:photosystem I;CC:photosystem II;CC:integral component of membrane;CC:plastoglobule;MF:chlorophyll binding;	K08912	LHCB1	map00196	Photosynthesis - antenna proteins	ENOG410ZHBU	J:Translation, ribosomal structure and biogenesis	sp|P07370|CB2B_SOLLC;	Chlorophyll a-b binding protein 1B, chloroplastic OS=Solanum lycopersicum OX=4081 GN=CAB1B PE=3 SV=1;	PF00504
