# Supplementary material for: De Novo Assembly of a Sarcocarp Transcriptome Set Identifies AaMYB1 as a Regulator of Anthocyanin Biosynthesis in Actinidia arguta var. purpurea
Source: Int J Mol Sci. 2022 Oct 11;23(20):12120. doi: 10.3390/ijms232012120 (PMC9603036; doi:10.3390/ijms232012120)
Supplement: Supplementary file 1 [file ijms-23-12120-s001.zip › Table S9 PCR primers.xls]

## Sheet: PCR primers
Gene	Gene ID	Forward primer (5'-3')	Reverse primers (5'-3')
AaActin1	TRINITY_DN2915_c0_g1	ATGAGCTTCGTGTTGCTCCA	GCAACATACATGGCGGGAAC
AaPAL	TRINITY_DN6191_c0_g1	GCCTTGAAAAATGGCGATGGT	CGGATTCCCACTCTCCACAG
Aa4CL2	TRINITY_DN29209_c0_g1	CGCTTCCAACGCCAAATTGA	AATGAAGGCACTTCTCCGGG
AaCHS1	TRINITY_DN5742_c0_g1	AAGGCCATCAAGGAATGGGG	ACATCATGAGGCGCTTGACA
AaCHI	TRINITY_DN4284_c0_g1	ACACTTGTCGGAAGCTGTGT	GTTTGCGGTTTCACCGTCTC
AaF3H	TRINITY_DN21962_c0_g2	TAGCGATCCAGGAGGGAGAG	GCAATTGCGTCTCTTTGGCA
AaF3'H	TRINITY_DN5768_c0_g1	ACAAGATTAGCCAAGGGCGT	GTGGCGAATGAGCTCTGCTA
AaANS	TRINITY_DN972_c0_g1	CCAATAATGCTTGCGGGCAG	GCTAGGCCTCGTAGGTGTTC
AaUFGT(F3GT)	TRINITY_DN34703_c0_g1	GCGGTCGAAGTAGAGACAGG	ATGTACCGACAAGGAGCACG
AaGST	TRINITY_DN15554_c0_g1	AGATCGACCACTGGAGAGGC	CCAGTGACAAAGCCACCCAA
AaMYB1	TRINITY_DN64_c0_g1	GATGGTCGCTAATTGCGGGT	GAGGCCGTGTAACTTTGGGT
Cloning primers:
AaMYB1		ATGGAAAGTGTTACTTTAGGAGTGAG	TTAATCATCATCTAAGAGATTCCAAAG
AtATT8		ATGGATGAATCAAGTATTATTCC	CTATAGATTAGTATCATGTATTATG
